# Supplementary material for: Is self-sampling to test for high-risk papillomavirus an acceptable option among women who have been treated for high-grade cervical intraepithelial neoplasia?
Source: PLoS One. 2018 Jun 18;13(6):e0199038. doi: 10.1371/journal.pone.0199038 (PMC6005489; doi:10.1371/journal.pone.0199038)
Supplement: S2 File — (XLSX) [file pone.0199038.s002.xlsx]

## Sheet: Data
ID	Q2	Q2int	Q3a	Q3b	Q3c	Q3d	Q3e	Q3f	Q4a	Q4b	Q4c	Q4d	Q4e	Q4f	Q5	Q6	Q7	Q8a	Q8b	Q8c	Q8d	Q8e	Q8f	Q8g	Q8h	Q8i	Q9a	Q9b	Q9c	Q9d	Q10	Q11a	Q11b	Q11c	Q11d	Q11e	Q11f	Q11g	Q11h	Q11i	Q12	Q13	Q14a	Q14b	Q14c	Q14d	Q15a	Q15b	Q15c
1	21	1	0	1	0	0	0	0	1	0	0	0	0	0	9	12	2	0	1	0	0	0	0	0	0	0	1	0	0	0	2	#NULL!	#NULL!	#NULL!	#NULL!	#NULL!	#NULL!	#NULL!	#NULL!	#NULL!	2	2	0	1	0	0	0	1	0
2	23	1	0	1	0	0	0	0	1	0	0	0	0	0	9	16	3	0	0	0	0	1	0	0	0	0	0	1	0	0	2	#NULL!	#NULL!	#NULL!	#NULL!	#NULL!	#NULL!	#NULL!	#NULL!	#NULL!	4	0	1	0	0	0	0	0	0
3	23	1	0	0	1	0	0	0	0	0	1	0	0	0	7	6	2	1	0	0	0	0	0	0	0	0	1	0	0	0	2	#NULL!	#NULL!	#NULL!	#NULL!	#NULL!	#NULL!	#NULL!	#NULL!	#NULL!	2	1	0	0	1	0	1	0	0
4	23	1	0	0	0	1	0	0	0	0	1	0	0	0	6	10	2	0	0	0	0	1	0	0	0	0	1	0	0	0	2	#NULL!	#NULL!	#NULL!	#NULL!	#NULL!	#NULL!	#NULL!	#NULL!	#NULL!	4	0	1	0	0	0	0	0	0
5	23	1	0	0	0	1	0	0	0	0	0	0	1	0	0	5	1	0	0	0	0	1	0	0	0	0	1	0	0	0	2	#NULL!	#NULL!	#NULL!	#NULL!	#NULL!	#NULL!	#NULL!	#NULL!	#NULL!	7	12	0	0	0	1	0	0	0
6	23	1	0	0	0	1	0	0	0	0	1	0	0	0	3	5	2	0	0	0	0	1	0	0	0	0	1	0	0	0	2	#NULL!	#NULL!	#NULL!	#NULL!	#NULL!	#NULL!	#NULL!	#NULL!	#NULL!	4	4	0	0	1	0	0	0	0
7	24	1	1	0	0	0	0	0	1	0	0	0	0	0	6	0	2	0	0	0	0	1	0	0	0	0	1	0	0	0	1	0	0	0	0	0	0	0	0	1	4	0	1	0	0	0	0	0	0
8	24	1	0	0	0	1	0	0	1	0	0	0	0	0	9	0	3	0	0	0	0	1	0	0	0	0	1	0	0	0	2	#NULL!	#NULL!	#NULL!	#NULL!	#NULL!	#NULL!	#NULL!	#NULL!	#NULL!	5	5	1	0	0	0	0	0	0
9	24	1	0	0	0	1	0	0	1	0	0	0	0	0	9	13	2	0	0	0	0	1	0	0	0	0	0	1	0	0	2	#NULL!	#NULL!	#NULL!	#NULL!	#NULL!	#NULL!	#NULL!	#NULL!	#NULL!	3	5	1	0	0	0	0	0	0
10	24	1	0	1	0	0	0	0	1	0	0	0	0	0	9	13	2	0	0	1	0	0	0	0	0	0	0	1	0	0	2	#NULL!	#NULL!	#NULL!	#NULL!	#NULL!	#NULL!	#NULL!	#NULL!	#NULL!	2	8	0	0	1	0	0	0	0
11	24	1	0	0	0	0	0	0	0	0	1	0	0	0	10	11	2	0	0	0	0	1	0	0	0	0	0	0	1	0	2	#NULL!	#NULL!	#NULL!	#NULL!	#NULL!	#NULL!	#NULL!	#NULL!	#NULL!	4	3	1	0	0	0	0	0	0
12	25	2	0	0	0	1	0	0	0	0	1	0	0	0	9	6	2	0	0	0	0	1	0	0	0	0	1	0	0	0	2	#NULL!	#NULL!	#NULL!	#NULL!	#NULL!	#NULL!	#NULL!	#NULL!	#NULL!	4	11	0	0	1	0	0	0	0
13	25	2	0	1	0	0	0	0	1	0	0	0	0	0	9	18	3	0	0	0	0	1	0	0	0	0	1	0	0	0	2	#NULL!	#NULL!	#NULL!	#NULL!	#NULL!	#NULL!	#NULL!	#NULL!	#NULL!	3	3	0	1	0	0	0	0	0
14	25	2	0	1	0	0	0	0	1	0	1	0	0	0	9	11	1	0	0	0	0	1	0	0	0	0	1	0	0	0	2	#NULL!	#NULL!	#NULL!	#NULL!	#NULL!	#NULL!	#NULL!	#NULL!	#NULL!	4	4	0	1	0	0	0	0	0
15	25	2	0	0	0	1	0	0	1	0	0	1	0	0	3	4	2	1	0	0	0	0	1	0	0	0	1	0	0	0	1	0	0	1	0	0	0	0	0	0	3	3	0	0	0	1	1	0	0
16	25	2	0	0	0	1	0	0	1	0	0	0	0	0	9	13	2	0	0	0	0	1	0	0	0	0	0	1	0	0	2	#NULL!	#NULL!	#NULL!	#NULL!	#NULL!	#NULL!	#NULL!	#NULL!	#NULL!	4	0	0	1	0	0	0	0	0
17	25	2	0	1	0	0	0	0	1	0	0	0	0	0	9	20	3	0	0	0	0	1	0	0	0	0	0	1	0	0	2	#NULL!	#NULL!	#NULL!	#NULL!	#NULL!	#NULL!	#NULL!	#NULL!	#NULL!	4	6	0	1	0	0	0	0	0
18	25	2	0	1	0	0	0	0	1	0	0	0	0	0	9	13	2	0	0	1	0	0	0	0	0	0	1	0	0	0	1	0	0	0	0	0	0	1	0	0	10	12	0	1	0	0	0	0	1
19	25	2	0	0	0	1	0	0	1	0	0	0	0	0	9	15	2	0	0	0	1	0	0	0	0	0	0	1	0	0	2	#NULL!	#NULL!	#NULL!	#NULL!	#NULL!	#NULL!	#NULL!	#NULL!	#NULL!	2	3	0	1	0	0	0	0	0
20	25	2	0	1	0	0	0	0	1	0	0	0	0	0	9	14	2	0	0	0	0	0	0	0	1	0	0	1	0	0	2	#NULL!	#NULL!	#NULL!	#NULL!	#NULL!	#NULL!	#NULL!	#NULL!	#NULL!	3	11	1	0	0	0	1	0	0
21	26	2	1	0	0	0	0	0	0	0	0	1	0	0	0	1	2	0	0	0	1	0	0	0	0	0	1	0	0	0	2	#NULL!	#NULL!	#NULL!	#NULL!	#NULL!	#NULL!	#NULL!	#NULL!	#NULL!	4	0	1	0	0	0	0	0	0
22	26	2	0	0	0	1	0	0	1	0	1	0	0	0	10	14	2	0	0	0	0	1	0	0	0	0	1	0	0	0	2	#NULL!	#NULL!	#NULL!	#NULL!	#NULL!	#NULL!	#NULL!	#NULL!	#NULL!	5	6	0	1	0	0	0	0	0
23	26	2	0	1	0	0	0	0	1	0	0	0	0	0	9	0	2	0	0	0	0	1	1	0	0	0	1	0	0	0	2	#NULL!	#NULL!	#NULL!	#NULL!	#NULL!	#NULL!	#NULL!	#NULL!	#NULL!	4	0	0	1	0	0	0	0	0
24	26	2	0	1	0	0	0	0	1	0	0	0	0	0	8	17	3	0	0	1	0	0	0	0	0	0	1	0	0	0	1	0	0	1	0	1	1	0	0	0	5	3	1	0	0	0	0	0	1
25	26	2	1	0	0	0	0	0	1	0	0	0	0	0	9	20	3	0	0	0	0	0	1	0	0	0	1	0	0	0	2	#NULL!	#NULL!	#NULL!	#NULL!	#NULL!	#NULL!	#NULL!	#NULL!	#NULL!	3	3	1	0	0	0	0	0	0
26	26	2	0	0	1	0	0	0	0	0	1	0	0	0	9	7	2	0	0	0	0	1	0	1	0	0	1	0	0	0	2	#NULL!	#NULL!	#NULL!	#NULL!	#NULL!	#NULL!	#NULL!	#NULL!	#NULL!	3	3	0	0	0	1	0	0	0
27	26	2	0	1	0	0	0	0	0	0	1	1	0	0	7	1	2	0	0	0	0	0	0	0	1	0	1	0	0	0	2	#NULL!	#NULL!	#NULL!	#NULL!	#NULL!	#NULL!	#NULL!	#NULL!	#NULL!	2	2	1	0	0	0	0	0	0
28	26	2	0	0	1	0	0	0	1	0	0	0	0	0	9	20	3	0	0	0	0	1	0	0	0	0	0	1	0	0	2	#NULL!	#NULL!	#NULL!	#NULL!	#NULL!	#NULL!	#NULL!	#NULL!	#NULL!	2	3	0	1	0	0	0	0	0
29	26	2	0	1	0	0	0	0	0	1	0	0	0	0	10	10	2	0	0	1	0	0	0	0	0	0	1	0	0	0	2	#NULL!	#NULL!	#NULL!	#NULL!	#NULL!	#NULL!	#NULL!	#NULL!	#NULL!	3	5	0	1	0	0	0	0	1
30	27	2	0	1	0	0	0	0	1	0	0	0	0	0	9	19	3	0	0	1	0	0	0	0	0	0	1	0	0	0	2	#NULL!	#NULL!	#NULL!	#NULL!	#NULL!	#NULL!	#NULL!	#NULL!	#NULL!	5	12	0	1	0	0	0	0	1
31	27	2	1	0	0	0	0	0	1	0	0	0	0	0	10	18	3	0	0	0	0	1	0	0	0	0	1	0	0	0	1	0	0	0	0	0	0	0	1	0	3	3	0	1	0	0	1	0	0
32	27	2	0	0	0	1	0	0	1	0	0	0	0	0	9	14	2	0	0	0	0	1	0	0	0	0	1	0	0	0	2	#NULL!	#NULL!	#NULL!	#NULL!	#NULL!	#NULL!	#NULL!	#NULL!	#NULL!	5	9	0	1	0	0	0	0	0
33	27	2	0	1	0	0	0	0	0	0	1	0	0	0	2	12	3	0	0	1	0	0	0	0	0	0	1	0	0	0	2	#NULL!	#NULL!	#NULL!	#NULL!	#NULL!	#NULL!	#NULL!	#NULL!	#NULL!	4	12	1	0	0	0	0	0	1
34	27	2	0	0	0	1	0	0	1	0	0	0	0	0	10	11	3	0	0	0	0	1	1	0	0	0	1	0	0	0	2	#NULL!	#NULL!	#NULL!	#NULL!	#NULL!	#NULL!	#NULL!	#NULL!	#NULL!	5	6	0	1	0	0	0	0	0
35	27	2	0	1	0	0	0	0	1	0	0	0	0	0	9	21	2	0	0	0	0	1	0	0	0	0	0	1	0	0	2	#NULL!	#NULL!	#NULL!	#NULL!	#NULL!	#NULL!	#NULL!	#NULL!	#NULL!	3	0	1	0	0	0	0	0	0
36	27	2	0	0	1	0	0	0	0	1	0	0	0	0	10	22	2	0	0	1	0	0	0	0	0	0	0	1	0	0	2	#NULL!	#NULL!	#NULL!	#NULL!	#NULL!	#NULL!	#NULL!	#NULL!	#NULL!	3	12	1	0	0	0	0	0	1
37	28	2	0	0	0	1	0	0	1	0	0	0	0	0	9	16	2	0	0	1	0	0	0	0	0	0	1	0	0	0	1	0	0	0	0	0	0	0	1	0	3	0	0	0	0	1	0	0	1
38	28	2	0	1	0	0	0	0	1	0	0	0	0	0	9	14	2	0	0	1	0	0	0	0	0	0	1	0	0	0	1	0	0	1	0	0	0	0	0	0	4	0	1	0	0	0	0	0	1
39	28	2	0	1	0	0	0	0	0	0	0	0	0	0	9	15	2	0	0	0	0	1	0	0	0	0	1	0	0	0	2	#NULL!	#NULL!	#NULL!	#NULL!	#NULL!	#NULL!	#NULL!	#NULL!	#NULL!	0	0	0	1	0	0	0	0	0
40	28	2	0	1	0	0	0	0	1	0	0	0	0	0	10	18	3	0	0	0	0	1	1	0	0	0	1	0	0	0	2	#NULL!	#NULL!	#NULL!	#NULL!	#NULL!	#NULL!	#NULL!	#NULL!	#NULL!	6	8	0	1	0	0	0	0	0
41	28	2	0	1	0	0	0	0	1	0	0	0	0	0	9	16	3	0	0	0	0	1	0	0	0	0	1	0	0	0	2	#NULL!	#NULL!	#NULL!	#NULL!	#NULL!	#NULL!	#NULL!	#NULL!	#NULL!	4	5	0	1	0	0	0	0	0
42	28	2	0	1	0	0	0	0	1	0	0	0	0	0	9	2	3	0	0	0	0	1	0	0	0	0	1	0	0	0	2	#NULL!	#NULL!	#NULL!	#NULL!	#NULL!	#NULL!	#NULL!	#NULL!	#NULL!	4	4	0	1	0	0	0	0	0
43	28	2	0	1	0	0	0	0	1	0	0	0	0	0	10	12	3	0	0	0	0	1	0	0	0	0	0	1	0	0	1	1	0	0	0	0	0	0	0	0	5	9	1	0	0	0	0	0	0
44	28	2	0	0	0	1	0	0	1	0	0	0	0	0	10	20	3	1	0	0	0	1	0	0	0	0	1	0	0	0	2	#NULL!	#NULL!	#NULL!	#NULL!	#NULL!	#NULL!	#NULL!	#NULL!	#NULL!	2	6	0	1	0	0	0	0	0
45	28	2	0	0	1	0	0	0	0	0	1	0	1	0	9	5	2	0	0	0	0	0	1	0	0	0	1	0	0	0	2	#NULL!	#NULL!	#NULL!	#NULL!	#NULL!	#NULL!	#NULL!	#NULL!	#NULL!	7	11	0	0	0	1	0	0	0
46	28	2	1	0	0	0	0	0	1	0	0	0	0	0	10	23	3	0	0	0	0	1	0	0	0	0	1	0	0	0	2	#NULL!	#NULL!	#NULL!	#NULL!	#NULL!	#NULL!	#NULL!	#NULL!	#NULL!	4	3	0	1	0	0	0	0	0
47	28	2	0	0	0	1	0	0	0	0	1	0	0	0	3	8	3	0	0	0	0	1	1	0	0	0	1	0	0	0	2	#NULL!	#NULL!	#NULL!	#NULL!	#NULL!	#NULL!	#NULL!	#NULL!	#NULL!	6	11	0	0	1	0	0	0	0
48	28	2	0	1	0	0	0	0	1	0	0	0	0	0	10	21	3	0	1	0	0	1	1	0	0	0	1	0	0	0	2	#NULL!	#NULL!	#NULL!	#NULL!	#NULL!	#NULL!	#NULL!	#NULL!	#NULL!	5	4	1	0	0	0	0	1	0
49	28	2	0	1	0	0	0	0	0	1	0	0	0	0	2	8	2	0	0	0	0	1	0	0	0	0	1	0	0	0	2	#NULL!	#NULL!	#NULL!	#NULL!	#NULL!	#NULL!	#NULL!	#NULL!	#NULL!	4	2	1	0	0	0	0	0	0
50	28	2	0	1	0	0	0	0	1	0	0	0	0	0	9	19	3	0	0	0	0	0	1	0	0	0	0	1	0	0	2	#NULL!	#NULL!	#NULL!	#NULL!	#NULL!	#NULL!	#NULL!	#NULL!	#NULL!	5	11	0	1	0	0	0	0	0
51	29	2	0	1	0	0	0	0	1	0	0	0	0	0	9	10	3	0	0	0	1	0	0	0	0	0	1	0	0	0	2	#NULL!	#NULL!	#NULL!	#NULL!	#NULL!	#NULL!	#NULL!	#NULL!	#NULL!	4	11	1	0	0	0	0	0	0
52	29	2	0	1	0	0	0	0	0	0	0	0	0	1	4	8	3	0	0	0	0	1	1	0	0	0	1	0	0	0	2	#NULL!	#NULL!	#NULL!	#NULL!	#NULL!	#NULL!	#NULL!	#NULL!	#NULL!	4	4	0	1	0	0	0	0	0
53	29	2	1	0	0	0	0	0	1	0	0	0	0	0	10	17	3	0	0	0	0	1	0	1	0	0	0	1	0	0	2	#NULL!	#NULL!	#NULL!	#NULL!	#NULL!	#NULL!	#NULL!	#NULL!	#NULL!	4	12	1	0	0	0	0	0	0
54	29	2	0	1	0	0	0	0	1	0	0	0	0	0	9	14	1	0	0	0	0	1	0	0	0	0	1	0	0	0	2	#NULL!	#NULL!	#NULL!	#NULL!	#NULL!	#NULL!	#NULL!	#NULL!	#NULL!	3	3	0	0	0	1	0	0	0
55	29	2	0	1	0	0	0	0	0	0	1	0	0	0	9	17	3	0	0	0	0	1	0	0	0	0	1	0	0	0	2	#NULL!	#NULL!	#NULL!	#NULL!	#NULL!	#NULL!	#NULL!	#NULL!	#NULL!	5	4	0	1	0	0	1	0	0
56	29	2	0	0	1	0	0	0	1	0	0	0	0	0	9	19	3	0	0	0	0	1	0	0	0	0	0	1	0	0	2	#NULL!	#NULL!	#NULL!	#NULL!	#NULL!	#NULL!	#NULL!	#NULL!	#NULL!	0	3	1	0	0	0	0	0	0
57	29	2	0	1	0	0	0	0	1	0	0	0	0	0	9	21	3	0	0	1	0	0	0	0	0	0	0	1	0	0	2	#NULL!	#NULL!	#NULL!	#NULL!	#NULL!	#NULL!	#NULL!	#NULL!	#NULL!	3	3	1	0	0	0	0	0	1
58	29	2	1	0	0	0	0	0	1	0	0	0	0	0	0	24	3	1	0	0	0	0	0	0	0	0	1	0	0	0	2	#NULL!	#NULL!	#NULL!	#NULL!	#NULL!	#NULL!	#NULL!	#NULL!	#NULL!	6	2	1	0	0	0	1	0	0
59	29	2	0	1	0	0	0	0	1	0	0	0	0	0	9	15	3	0	0	1	0	0	0	0	0	0	0	1	0	0	2	#NULL!	#NULL!	#NULL!	#NULL!	#NULL!	#NULL!	#NULL!	#NULL!	#NULL!	3	2	0	1	0	0	0	0	1
60	29	2	0	0	1	0	0	0	0	0	1	0	0	0	9	4	3	0	0	0	1	0	0	0	0	0	1	0	0	0	2	#NULL!	#NULL!	#NULL!	#NULL!	#NULL!	#NULL!	#NULL!	#NULL!	#NULL!	6	12	1	0	0	0	0	0	0
61	29	2	0	1	0	0	0	0	1	0	0	0	0	0	8	19	3	0	0	0	0	0	1	0	0	0	0	1	0	0	2	#NULL!	#NULL!	#NULL!	#NULL!	#NULL!	#NULL!	#NULL!	#NULL!	#NULL!	3	5	0	1	0	0	0	0	0
62	29	2	0	1	0	0	0	0	1	0	0	0	0	0	10	19	3	0	0	0	0	1	1	0	0	0	1	0	0	0	2	#NULL!	#NULL!	#NULL!	#NULL!	#NULL!	#NULL!	#NULL!	#NULL!	#NULL!	5	5	0	1	0	0	0	0	0
63	29	2	0	1	0	0	0	0	1	0	0	0	0	0	10	16	3	0	0	1	0	0	0	0	0	0	0	1	0	0	2	#NULL!	#NULL!	#NULL!	#NULL!	#NULL!	#NULL!	#NULL!	#NULL!	#NULL!	3	12	1	0	0	0	0	0	1
64	30	3	0	1	0	0	0	0	1	0	0	0	0	0	9	18	3	0	0	0	0	1	0	0	0	0	0	1	0	0	2	#NULL!	#NULL!	#NULL!	#NULL!	#NULL!	#NULL!	#NULL!	#NULL!	#NULL!	4	5	1	0	0	0	0	0	0
65	30	3	0	1	0	0	0	0	1	0	0	0	0	0	7	11	2	0	0	0	0	1	0	1	0	0	1	0	0	0	2	#NULL!	#NULL!	#NULL!	#NULL!	#NULL!	#NULL!	#NULL!	#NULL!	#NULL!	8	12	1	0	0	0	0	0	0
66	30	3	1	0	0	0	0	0	1	0	0	0	0	0	8	17	3	0	0	0	0	1	1	0	0	0	1	0	0	0	2	#NULL!	#NULL!	#NULL!	#NULL!	#NULL!	#NULL!	#NULL!	#NULL!	#NULL!	4	3	0	1	0	0	0	0	0
67	30	3	0	1	0	0	0	0	1	0	0	0	0	0	10	21	3	0	0	0	0	1	0	0	0	0	0	1	0	0	2	#NULL!	#NULL!	#NULL!	#NULL!	#NULL!	#NULL!	#NULL!	#NULL!	#NULL!	2	2	0	1	0	0	0	0	0
68	30	3	0	0	0	1	0	0	1	0	0	0	0	0	10	22	3	0	0	1	0	0	0	0	0	0	0	1	0	0	2	#NULL!	#NULL!	#NULL!	#NULL!	#NULL!	#NULL!	#NULL!	#NULL!	#NULL!	2	3	1	0	0	0	0	0	1
69	30	3	0	0	0	1	0	0	1	0	0	0	0	0	9	12	3	0	0	0	0	1	1	0	0	0	1	0	0	0	2	#NULL!	#NULL!	#NULL!	#NULL!	#NULL!	#NULL!	#NULL!	#NULL!	#NULL!	5	2	1	0	0	0	0	0	0
70	30	3	0	0	1	0	0	0	0	0	0	0	0	0	10	0	2	0	0	0	0	1	1	0	0	0	1	0	0	0	2	#NULL!	#NULL!	#NULL!	#NULL!	#NULL!	#NULL!	#NULL!	#NULL!	#NULL!	3	0	1	0	0	0	0	0	0
71	30	3	0	1	0	0	0	0	0	0	1	0	0	0	10	6	2	0	0	0	0	1	1	0	0	0	0	0	1	0	2	#NULL!	#NULL!	#NULL!	#NULL!	#NULL!	#NULL!	#NULL!	#NULL!	#NULL!	5	6	0	0	0	1	0	0	0
72	30	3	0	1	0	0	0	0	1	0	0	0	0	0	10	19	3	0	0	0	0	1	0	0	0	0	0	1	0	0	2	#NULL!	#NULL!	#NULL!	#NULL!	#NULL!	#NULL!	#NULL!	#NULL!	#NULL!	4	0	1	0	0	0	0	0	0
73	30	3	0	1	0	0	0	0	1	0	0	0	0	0	9	18	3	0	0	0	0	1	0	1	0	0	1	0	0	0	2	#NULL!	#NULL!	#NULL!	#NULL!	#NULL!	#NULL!	#NULL!	#NULL!	#NULL!	10	11	1	0	0	0	0	0	0
74	30	3	1	0	0	0	0	0	1	0	0	0	0	0	9	19	3	0	0	0	0	1	1	0	0	0	1	0	0	0	2	#NULL!	#NULL!	#NULL!	#NULL!	#NULL!	#NULL!	#NULL!	#NULL!	#NULL!	4	0	0	1	0	0	0	0	0
75	30	3	0	1	0	0	0	0	1	0	0	0	0	0	9	17	3	0	0	0	0	1	0	0	0	0	0	1	0	0	2	#NULL!	#NULL!	#NULL!	#NULL!	#NULL!	#NULL!	#NULL!	#NULL!	#NULL!	4	3	0	1	0	0	0	0	0
76	30	3	1	0	0	0	0	0	1	0	0	0	0	0	10	17	3	0	0	1	0	0	0	0	0	0	1	0	0	0	1	0	0	0	0	0	0	1	0	0	6	12	0	0	0	1	0	0	1
77	31	3	0	1	0	0	0	0	1	0	0	0	0	0	9	18	3	0	0	1	0	0	0	0	0	0	0	1	0	0	2	#NULL!	#NULL!	#NULL!	#NULL!	#NULL!	#NULL!	#NULL!	#NULL!	#NULL!	4	8	0	1	0	0	0	0	1
78	31	3	1	0	0	0	0	0	1	0	0	0	0	0	9	16	2	0	0	0	0	1	0	0	0	0	1	0	0	0	2	#NULL!	#NULL!	#NULL!	#NULL!	#NULL!	#NULL!	#NULL!	#NULL!	#NULL!	4	0	0	1	0	0	0	0	0
79	31	3	0	1	0	0	0	0	1	0	0	0	1	0	0	1	1	0	0	0	0	1	0	0	0	0	1	0	0	0	2	#NULL!	#NULL!	#NULL!	#NULL!	#NULL!	#NULL!	#NULL!	#NULL!	#NULL!	4	0	1	0	0	0	0	0	0
80	31	3	0	0	0	1	0	0	1	0	0	0	0	0	9	16	3	1	0	0	0	1	0	0	0	0	0	1	0	0	2	#NULL!	#NULL!	#NULL!	#NULL!	#NULL!	#NULL!	#NULL!	#NULL!	#NULL!	5	3	1	0	0	0	1	0	0
81	31	3	0	1	0	0	0	0	1	0	0	0	0	0	10	16	3	0	0	0	0	1	0	0	0	0	0	1	0	0	2	#NULL!	#NULL!	#NULL!	#NULL!	#NULL!	#NULL!	#NULL!	#NULL!	#NULL!	3	7	0	1	0	0	0	0	0
82	31	3	0	1	0	0	0	0	1	0	0	0	0	0	9	10	2	0	0	0	0	1	0	0	0	0	0	1	0	0	2	#NULL!	#NULL!	#NULL!	#NULL!	#NULL!	#NULL!	#NULL!	#NULL!	#NULL!	2	0	1	0	0	0	0	0	0
83	31	3	0	1	0	0	0	0	1	0	0	0	0	0	10	21	3	0	0	0	0	1	0	0	0	0	0	1	0	0	2	#NULL!	#NULL!	#NULL!	#NULL!	#NULL!	#NULL!	#NULL!	#NULL!	#NULL!	4	0	0	1	0	0	0	0	0
84	31	3	0	1	0	0	0	0	1	0	0	0	0	0	7	11	3	0	0	1	0	0	0	0	0	0	0	1	0	0	1	0	0	0	0	0	0	0	0	1	3	0	0	1	0	0	0	0	1
85	31	3	0	0	0	1	0	0	1	0	0	0	0	0	10	20	3	0	0	0	0	1	0	0	0	0	0	0	0	1	2	#NULL!	#NULL!	#NULL!	#NULL!	#NULL!	#NULL!	#NULL!	#NULL!	#NULL!	3	0	0	1	0	0	0	0	0
86	31	3	1	0	0	0	0	0	1	0	0	0	0	0	9	18	3	0	0	0	0	1	0	0	0	0	0	1	0	0	2	#NULL!	#NULL!	#NULL!	#NULL!	#NULL!	#NULL!	#NULL!	#NULL!	#NULL!	3	4	0	1	0	0	0	0	0
87	31	3	0	0	0	1	0	0	1	0	0	0	0	0	10	6	3	0	0	0	0	1	0	0	0	0	0	1	0	0	2	#NULL!	#NULL!	#NULL!	#NULL!	#NULL!	#NULL!	#NULL!	#NULL!	#NULL!	3	6	1	0	0	0	0	0	0
88	31	3	0	0	0	1	0	0	0	1	0	0	0	0	9	9	3	0	0	0	0	1	0	0	0	0	1	0	0	0	2	#NULL!	#NULL!	#NULL!	#NULL!	#NULL!	#NULL!	#NULL!	#NULL!	#NULL!	3	2	1	0	0	0	0	0	0
89	32	3	0	1	0	0	0	0	1	0	0	0	0	0	9	0	3	0	0	0	0	1	0	0	0	0	1	0	0	0	2	#NULL!	#NULL!	#NULL!	#NULL!	#NULL!	#NULL!	#NULL!	#NULL!	#NULL!	3	7	1	0	0	0	0	0	0
90	32	3	0	0	0	1	0	0	1	0	0	0	0	0	9	13	2	0	0	0	1	0	0	0	0	0	1	0	0	0	2	#NULL!	#NULL!	#NULL!	#NULL!	#NULL!	#NULL!	#NULL!	#NULL!	#NULL!	3	3	1	0	0	0	0	0	0
91	32	3	0	1	0	0	0	0	1	0	0	0	0	0	9	21	3	0	0	1	0	0	0	0	0	0	1	0	0	0	2	#NULL!	#NULL!	#NULL!	#NULL!	#NULL!	#NULL!	#NULL!	#NULL!	#NULL!	2	3	1	0	0	0	0	0	1
92	32	3	0	1	0	0	0	0	1	0	0	0	0	0	9	21	3	0	0	0	0	10	0	0	0	0	1	0	0	0	2	#NULL!	#NULL!	#NULL!	#NULL!	#NULL!	#NULL!	#NULL!	#NULL!	#NULL!	5	3	1	0	0	0	0	0	0
93	32	3	1	0	0	0	0	0	1	0	0	0	0	0	9	18	3	0	0	0	1	0	0	0	0	0	0	1	0	0	2	#NULL!	#NULL!	#NULL!	#NULL!	#NULL!	#NULL!	#NULL!	#NULL!	#NULL!	1	2	0	1	0	0	0	0	0
94	32	3	0	1	0	0	0	0	1	0	0	0	0	0	9	2	2	0	0	0	0	1	1	0	0	0	1	0	0	0	2	#NULL!	#NULL!	#NULL!	#NULL!	#NULL!	#NULL!	#NULL!	#NULL!	#NULL!	6	6	1	0	0	0	0	0	0
95	32	3	0	1	0	0	0	0	1	0	0	0	0	0	7	10	3	0	0	0	0	0	1	0	0	0	1	0	0	0	2	#NULL!	#NULL!	#NULL!	#NULL!	#NULL!	#NULL!	#NULL!	#NULL!	#NULL!	6	10	0	1	0	0	0	0	0
96	32	3	0	1	0	0	0	0	1	0	0	0	0	0	9	19	3	0	0	0	0	0	1	0	0	0	1	0	0	0	2	#NULL!	#NULL!	#NULL!	#NULL!	#NULL!	#NULL!	#NULL!	#NULL!	#NULL!	5	11	0	1	0	0	1	0	0
97	32	3	1	0	0	0	0	0	0	1	0	0	0	0	9	0	3	0	0	0	0	1	0	0	0	0	1	0	0	0	2	#NULL!	#NULL!	#NULL!	#NULL!	#NULL!	#NULL!	#NULL!	#NULL!	#NULL!	5	0	1	0	0	0	0	0	0
98	32	3	1	0	0	0	0	0	1	0	0	0	0	0	9	16	3	0	0	1	0	0	0	0	0	0	0	1	0	0	2	#NULL!	#NULL!	#NULL!	#NULL!	#NULL!	#NULL!	#NULL!	#NULL!	#NULL!	2	8	0	0	0	1	0	0	1
99	32	3	0	0	1	0	0	0	1	0	0	0	0	0	6	17	2	0	0	0	0	1	0	0	0	0	1	0	0	0	2	#NULL!	#NULL!	#NULL!	#NULL!	#NULL!	#NULL!	#NULL!	#NULL!	#NULL!	3	8	1	0	0	0	0	0	0
100	33	3	1	0	0	0	0	0	1	0	0	0	0	0	7	14	1	0	0	0	0	0	1	0	0	0	1	0	0	0	2	#NULL!	#NULL!	#NULL!	#NULL!	#NULL!	#NULL!	#NULL!	#NULL!	#NULL!	3	0	1	0	0	0	0	0	0
101	33	3	0	1	0	0	0	0	1	0	0	0	0	0	9	22	3	0	0	0	0	1	0	0	0	0	0	1	0	0	2	#NULL!	#NULL!	#NULL!	#NULL!	#NULL!	#NULL!	#NULL!	#NULL!	#NULL!	4	3	0	1	0	0	0	0	0
102	33	3	0	0	0	1	0	0	1	0	0	0	0	0	9	18	3	0	0	0	0	1	1	0	0	0	0	1	0	0	2	#NULL!	#NULL!	#NULL!	#NULL!	#NULL!	#NULL!	#NULL!	#NULL!	#NULL!	4	4	1	0	0	0	0	0	0
103	33	3	0	1	0	0	0	0	0	1	0	0	0	0	10	21	3	0	0	0	0	0	0	0	1	0	1	0	0	0	2	#NULL!	#NULL!	#NULL!	#NULL!	#NULL!	#NULL!	#NULL!	#NULL!	#NULL!	2	6	0	1	0	0	0	0	0
104	34	3	1	0	0	0	0	0	1	0	0	0	0	0	9	18	2	0	0	0	0	1	0	0	0	0	1	0	0	0	2	#NULL!	#NULL!	#NULL!	#NULL!	#NULL!	#NULL!	#NULL!	#NULL!	#NULL!	2	2	0	1	0	0	0	0	0
105	34	3	0	1	0	0	0	0	1	0	0	0	0	0	9	18	2	0	0	0	1	0	0	0	0	0	0	1	0	0	2	#NULL!	#NULL!	#NULL!	#NULL!	#NULL!	#NULL!	#NULL!	#NULL!	#NULL!	2	0	1	0	0	0	0	0	0
106	35	4	0	1	0	0	0	0	1	0	0	0	0	0	9	17	2	0	0	0	0	1	0	0	0	0	0	1	0	0	2	#NULL!	#NULL!	#NULL!	#NULL!	#NULL!	#NULL!	#NULL!	#NULL!	#NULL!	4	0	1	0	0	0	0	0	0
107	35	4	0	1	0	0	0	0	1	0	0	0	0	1	9	14	3	0	0	1	0	0	0	0	0	0	1	0	0	0	2	#NULL!	#NULL!	#NULL!	#NULL!	#NULL!	#NULL!	#NULL!	#NULL!	#NULL!	3	11	1	0	0	0	0	0	1
108	35	4	0	1	0	0	0	0	0	1	0	0	0	0	9	19	3	0	0	0	1	0	0	0	0	0	1	0	0	0	1	0	0	0	0	0	0	1	0	0	3	0	1	0	0	0	0	0	0
109	35	4	0	1	0	0	0	0	1	0	0	0	0	0	9	22	3	0	0	0	0	1	0	0	0	0	0	1	0	0	2	#NULL!	#NULL!	#NULL!	#NULL!	#NULL!	#NULL!	#NULL!	#NULL!	#NULL!	4	4	1	0	0	0	0	0	0
110	35	4	0	1	0	0	0	0	1	0	0	0	0	0	10	21	3	0	0	0	0	1	0	0	0	0	1	0	0	0	2	#NULL!	#NULL!	#NULL!	#NULL!	#NULL!	#NULL!	#NULL!	#NULL!	#NULL!	3	3	1	0	0	0	0	0	0
111	35	4	0	1	0	0	0	0	1	0	0	0	0	0	9	16	2	0	0	1	0	0	0	0	0	0	0	1	0	0	2	#NULL!	#NULL!	#NULL!	#NULL!	#NULL!	#NULL!	#NULL!	#NULL!	#NULL!	3	6	1	0	0	0	0	0	1
112	35	4	0	0	0	1	0	0	1	0	0	0	0	0	10	21	3	0	0	0	1	0	0	0	0	0	0	0	0	1	2	#NULL!	#NULL!	#NULL!	#NULL!	#NULL!	#NULL!	#NULL!	#NULL!	#NULL!	1	3	1	0	0	0	0	0	0
113	35	4	0	0	0	0	1	0	1	0	0	0	0	0	8	17	3	0	0	0	0	1	0	0	0	0	0	1	0	0	1	0	0	0	1	0	0	0	0	0	3	3	1	0	0	0	0	0	0
114	35	4	0	0	0	1	0	0	0	0	0	0	1	0	0	0	3	0	0	0	0	1	0	0	0	0	1	0	0	0	2	#NULL!	#NULL!	#NULL!	#NULL!	#NULL!	#NULL!	#NULL!	#NULL!	#NULL!	3	0	0	0	0	1	0	0	0
115	35	4	0	0	1	0	0	0	1	0	0	0	0	0	7	14	2	0	0	0	0	1	0	1	0	0	1	0	0	0	1	0	0	0	0	1	0	1	0	0	6	0	0	0	0	1	0	0	0
116	36	4	0	1	0	0	0	0	0	1	0	0	0	0	9	21	2	0	0	1	0	0	0	0	0	0	1	0	0	0	2	#NULL!	#NULL!	#NULL!	#NULL!	#NULL!	#NULL!	#NULL!	#NULL!	#NULL!	3	5	0	1	0	0	0	0	1
117	36	4	1	0	0	0	0	0	0	1	0	0	0	0	10	25	1	0	0	1	0	0	0	0	0	0	0	1	0	0	2	#NULL!	#NULL!	#NULL!	#NULL!	#NULL!	#NULL!	#NULL!	#NULL!	#NULL!	3	11	0	1	0	0	0	0	1
118	36	4	0	0	0	1	0	0	1	0	0	0	0	0	8	16	2	0	0	1	0	0	0	0	0	0	1	0	0	0	1	0	0	0	0	0	0	1	0	0	10	11	0	1	0	0	0	0	1
119	36	4	1	0	0	0	0	0	1	0	0	0	0	1	9	17	3	0	0	0	0	0	0	1	0	0	1	0	0	0	2	#NULL!	#NULL!	#NULL!	#NULL!	#NULL!	#NULL!	#NULL!	#NULL!	#NULL!	7	12	1	0	0	0	0	0	0
120	36	4	0	1	0	0	0	0	1	0	0	0	0	0	9	20	3	0	0	1	0	0	0	0	0	0	1	0	0	0	1	0	0	0	0	0	0	1	0	0	2	2	1	0	0	0	0	0	1
121	36	4	0	1	0	0	0	0	1	0	0	0	0	0	9	20	3	0	0	1	0	0	0	0	0	0	0	1	0	0	2	#NULL!	#NULL!	#NULL!	#NULL!	#NULL!	#NULL!	#NULL!	#NULL!	#NULL!	3	4	0	1	0	0	0	0	1
122	36	4	1	0	0	0	0	0	1	0	0	0	0	0	8	19	3	0	0	0	0	0	1	0	0	0	1	0	0	0	2	#NULL!	#NULL!	#NULL!	#NULL!	#NULL!	#NULL!	#NULL!	#NULL!	#NULL!	6	0	1	0	0	0	0	0	0
123	36	4	0	1	0	0	0	0	1	0	0	0	0	0	9	17	3	0	0	1	0	0	0	0	0	0	0	1	0	0	2	#NULL!	#NULL!	#NULL!	#NULL!	#NULL!	#NULL!	#NULL!	#NULL!	#NULL!	7	12	1	0	0	0	0	0	1
124	36	4	1	0	0	0	0	0	1	0	0	0	0	0	10	24	3	0	0	0	0	1	0	0	0	0	1	0	0	0	2	#NULL!	#NULL!	#NULL!	#NULL!	#NULL!	#NULL!	#NULL!	#NULL!	#NULL!	4	4	0	1	0	0	0	0	0
125	37	4	1	0	0	0	0	0	1	0	0	0	0	0	9	19	3	0	0	0	0	1	0	0	0	0	0	1	0	0	2	#NULL!	#NULL!	#NULL!	#NULL!	#NULL!	#NULL!	#NULL!	#NULL!	#NULL!	5	3	1	0	0	0	0	0	0
126	37	4	1	0	0	0	0	0	1	0	0	0	0	0	9	22	3	0	0	0	0	1	1	0	0	0	1	0	0	0	1	0	0	0	0	0	0	1	0	0	5	8	0	1	0	0	0	0	0
127	37	4	0	0	0	1	0	0	1	0	0	0	0	0	9	13	3	0	0	0	0	1	0	0	0	0	0	1	0	0	2	#NULL!	#NULL!	#NULL!	#NULL!	#NULL!	#NULL!	#NULL!	#NULL!	#NULL!	5	8	1	0	0	0	0	0	0
128	38	4	1	0	0	0	0	0	1	0	0	0	0	0	9	16	3	0	0	0	0	1	0	0	0	0	0	1	0	0	2	#NULL!	#NULL!	#NULL!	#NULL!	#NULL!	#NULL!	#NULL!	#NULL!	#NULL!	6	8	0	1	0	0	0	0	0
129	38	4	0	1	0	0	0	0	1	0	0	0	0	0	7	15	3	0	0	1	0	0	0	0	0	0	1	0	0	0	1	0	0	0	0	0	0	1	0	0	3	6	0	0	0	1	0	0	1
130	38	4	0	1	0	0	0	0	1	0	0	0	0	0	7	2	2	0	0	1	0	0	0	0	0	0	0	1	0	0	2	#NULL!	#NULL!	#NULL!	#NULL!	#NULL!	#NULL!	#NULL!	#NULL!	#NULL!	2	6	0	1	0	0	0	0	1
131	38	4	0	0	0	1	0	0	1	0	0	0	0	0	10	23	3	0	0	0	0	1	0	0	0	0	1	0	0	0	2	#NULL!	#NULL!	#NULL!	#NULL!	#NULL!	#NULL!	#NULL!	#NULL!	#NULL!	5	8	0	1	0	0	0	0	0
132	38	4	1	0	0	0	0	0	1	0	0	0	0	0	9	21	3	0	0	0	0	1	0	0	0	0	1	0	0	0	1	0	0	0	0	0	0	1	0	0	5	0	1	0	0	0	0	0	0
133	38	4	1	0	0	0	0	0	1	0	0	0	0	0	9	22	3	0	0	0	1	0	0	0	0	0	1	0	0	0	2	#NULL!	#NULL!	#NULL!	#NULL!	#NULL!	#NULL!	#NULL!	#NULL!	#NULL!	4	12	1	0	0	0	0	0	1
134	39	4	0	0	0	1	0	0	0	1	0	0	0	0	9	19	2	0	0	1	0	0	0	0	0	0	1	0	0	0	2	#NULL!	#NULL!	#NULL!	#NULL!	#NULL!	#NULL!	#NULL!	#NULL!	#NULL!	8	12	1	0	0	0	0	0	1
135	39	4	0	0	0	1	0	0	0	0	0	1	0	0	0	7	3	0	0	1	0	0	0	0	0	0	1	0	0	0	2	#NULL!	#NULL!	#NULL!	#NULL!	#NULL!	#NULL!	#NULL!	#NULL!	#NULL!	2	0	1	0	0	0	0	0	1
136	39	4	1	0	0	0	0	0	1	0	0	0	0	0	8	17	3	0	0	0	1	0	0	0	0	0	0	1	0	0	2	#NULL!	#NULL!	#NULL!	#NULL!	#NULL!	#NULL!	#NULL!	#NULL!	#NULL!	2	5	1	0	0	0	0	0	0
137	39	4	0	1	0	0	0	0	1	0	0	0	0	0	7	12	2	1	0	0	0	0	0	0	0	0	1	0	0	0	2	#NULL!	#NULL!	#NULL!	#NULL!	#NULL!	#NULL!	#NULL!	#NULL!	#NULL!	4	12	1	0	0	0	0	0	0
138	40	5	1	0	0	0	0	0	1	0	0	0	0	0	10	11	3	0	0	0	1	0	0	0	0	0	1	0	0	0	2	#NULL!	#NULL!	#NULL!	#NULL!	#NULL!	#NULL!	#NULL!	#NULL!	#NULL!	10	12	1	0	0	0	0	0	0
139	40	5	1	0	0	0	0	0	1	0	0	0	0	0	8	20	2	0	0	0	0	1	0	0	0	0	0	1	0	0	2	#NULL!	#NULL!	#NULL!	#NULL!	#NULL!	#NULL!	#NULL!	#NULL!	#NULL!	2	3	0	1	0	0	0	0	0
140	40	5	1	0	0	0	0	0	1	0	0	0	0	0	9	16	2	0	0	0	0	1	0	0	0	0	1	0	0	0	2	#NULL!	#NULL!	#NULL!	#NULL!	#NULL!	#NULL!	#NULL!	#NULL!	#NULL!	11	0	0	1	0	0	0	0	0
141	40	5	1	0	0	0	0	0	0	0	0	0	1	0	0	13	3	0	0	0	1	0	0	0	0	0	1	0	0	0	2	#NULL!	#NULL!	#NULL!	#NULL!	#NULL!	#NULL!	#NULL!	#NULL!	#NULL!	4	4	1	0	0	0	0	0	0
142	40	5	0	1	0	0	0	0	1	0	0	0	0	0	9	19	2	0	0	0	1	0	0	0	0	0	1	0	0	0	1	0	0	0	0	1	0	0	0	0	3	11	1	0	0	0	0	0	0
143	40	5	1	0	0	0	0	0	1	0	0	0	0	1	6	1	3	0	0	0	0	1	1	0	0	0	1	0	0	0	1	0	0	0	0	0	0	1	0	0	5	0	0	0	0	1	0	0	0
144	41	5	0	1	0	0	0	0	1	0	0	0	0	0	9	21	3	0	0	1	0	0	0	0	0	0	1	0	0	0	2	#NULL!	#NULL!	#NULL!	#NULL!	#NULL!	#NULL!	#NULL!	#NULL!	#NULL!	3	3	0	1	0	0	0	0	1
145	41	5	1	0	0	0	0	0	1	0	0	0	0	0	9	18	2	0	0	0	0	1	0	0	0	0	0	1	0	0	2	#NULL!	#NULL!	#NULL!	#NULL!	#NULL!	#NULL!	#NULL!	#NULL!	#NULL!	3	0	1	0	0	0	0	0	0
146	41	5	0	1	0	0	0	0	1	0	0	0	0	0	8	21	3	0	0	0	0	1	0	0	0	0	0	1	0	0	2	#NULL!	#NULL!	#NULL!	#NULL!	#NULL!	#NULL!	#NULL!	#NULL!	#NULL!	7	8	1	0	0	0	0	0	0
147	41	5	0	0	0	1	0	0	1	0	0	0	0	0	10	21	3	0	0	1	0	0	0	0	0	0	1	0	0	0	2	#NULL!	#NULL!	#NULL!	#NULL!	#NULL!	#NULL!	#NULL!	#NULL!	#NULL!	2	9	0	1	0	0	0	0	1
148	42	5	0	1	0	0	0	0	1	0	0	0	0	0	8	12	2	0	0	0	0	1	0	0	1	0	1	0	0	0	2	#NULL!	#NULL!	#NULL!	#NULL!	#NULL!	#NULL!	#NULL!	#NULL!	#NULL!	7	12	0	1	0	0	0	0	0
149	42	5	1	0	0	0	0	0	1	0	0	0	0	0	10	21	3	0	0	0	0	1	1	0	0	0	1	0	0	0	2	#NULL!	#NULL!	#NULL!	#NULL!	#NULL!	#NULL!	#NULL!	#NULL!	#NULL!	5	8	0	1	0	0	0	0	0
150	42	5	0	1	0	0	0	0	1	0	0	0	0	0	9	22	3	0	0	0	0	1	0	0	0	0	1	0	0	0	2	#NULL!	#NULL!	#NULL!	#NULL!	#NULL!	#NULL!	#NULL!	#NULL!	#NULL!	4	7	1	0	0	0	0	0	0
151	42	5	1	0	0	0	0	0	1	0	0	0	0	0	9	19	3	0	0	1	0	0	0	0	0	0	1	0	0	0	2	#NULL!	#NULL!	#NULL!	#NULL!	#NULL!	#NULL!	#NULL!	#NULL!	#NULL!	3	8	1	0	0	0	0	0	1
152	43	5	0	0	1	0	0	0	1	0	0	0	0	0	9	23	3	0	0	1	0	0	0	0	0	0	0	1	0	0	2	#NULL!	#NULL!	#NULL!	#NULL!	#NULL!	#NULL!	#NULL!	#NULL!	#NULL!	3	3	1	0	0	0	0	0	1
153	43	5	0	1	0	0	0	0	1	0	0	0	0	0	6	18	2	0	0	0	0	1	1	0	0	0	0	1	0	0	2	#NULL!	#NULL!	#NULL!	#NULL!	#NULL!	#NULL!	#NULL!	#NULL!	#NULL!	5	0	0	1	0	0	0	0	0
154	43	5	1	0	0	0	0	0	0	1	0	0	0	0	9	19	3	0	0	0	0	0	1	0	0	0	1	0	0	0	2	#NULL!	#NULL!	#NULL!	#NULL!	#NULL!	#NULL!	#NULL!	#NULL!	#NULL!	10	11	0	1	0	0	0	0	0
155	43	5	0	0	1	0	0	0	1	0	0	0	0	0	8	17	2	0	0	0	0	1	1	0	0	0	1	0	0	0	1	0	0	0	0	0	0	1	0	0	6	11	1	0	0	0	0	0	0
156	43	5	1	0	0	0	0	0	1	0	0	0	0	0	9	21	2	0	0	1	0	0	0	0	0	0	0	1	0	0	2	#NULL!	#NULL!	#NULL!	#NULL!	#NULL!	#NULL!	#NULL!	#NULL!	#NULL!	4	12	1	0	0	0	0	0	1
157	43	5	1	0	0	0	0	0	1	0	0	0	0	0	9	15	1	0	0	1	0	0	0	0	0	0	0	1	0	0	2	#NULL!	#NULL!	#NULL!	#NULL!	#NULL!	#NULL!	#NULL!	#NULL!	#NULL!	2	6	0	1	0	0	0	0	1
158	44	5	1	0	0	0	0	0	1	0	0	0	0	0	7	21	3	0	0	0	0	1	0	0	0	0	1	0	0	0	2	#NULL!	#NULL!	#NULL!	#NULL!	#NULL!	#NULL!	#NULL!	#NULL!	#NULL!	7	8	0	1	0	0	0	0	0
159	44	5	0	1	0	0	0	0	1	0	0	0	0	0	9	20	3	0	0	0	0	1	0	0	0	0	0	1	0	0	2	#NULL!	#NULL!	#NULL!	#NULL!	#NULL!	#NULL!	#NULL!	#NULL!	#NULL!	8	11	1	0	0	0	0	0	0
160	44	5	1	0	0	0	0	0	0	0	0	0	1	0	0	0	1	0	0	0	0	1	0	0	0	0	1	0	0	0	2	#NULL!	#NULL!	#NULL!	#NULL!	#NULL!	#NULL!	#NULL!	#NULL!	#NULL!	4	4	1	0	0	0	0	0	0
161	45	6	1	0	0	0	0	0	1	0	0	0	0	0	9	22	3	0	0	1	0	0	0	0	0	0	0	1	0	0	2	#NULL!	#NULL!	#NULL!	#NULL!	#NULL!	#NULL!	#NULL!	#NULL!	#NULL!	4	11	0	1	0	0	0	0	1
162	45	6	1	0	0	0	0	0	0	0	0	0	1	0	0	1	2	0	0	1	0	0	0	0	0	0	1	0	0	0	2	#NULL!	#NULL!	#NULL!	#NULL!	#NULL!	#NULL!	#NULL!	#NULL!	#NULL!	3	0	0	0	0	1	0	0	0
163	45	6	0	0	1	0	0	0	1	0	0	0	0	0	9	22	3	1	0	0	0	0	0	0	0	0	1	0	0	0	2	#NULL!	#NULL!	#NULL!	#NULL!	#NULL!	#NULL!	#NULL!	#NULL!	#NULL!	4	3	1	0	0	0	1	0	0
164	45	6	0	0	1	0	0	0	0	0	0	0	1	0	9	2	2	0	0	0	0	1	0	0	0	0	1	0	0	0	2	#NULL!	#NULL!	#NULL!	#NULL!	#NULL!	#NULL!	#NULL!	#NULL!	#NULL!	2	2	1	0	0	0	0	0	0
165	45	6	1	0	0	0	0	0	1	0	0	0	0	0	8	16	2	0	0	1	0	0	0	0	0	0	1	0	0	0	2	#NULL!	#NULL!	#NULL!	#NULL!	#NULL!	#NULL!	#NULL!	#NULL!	#NULL!	3	6	1	0	0	0	0	0	1
166	45	6	0	1	0	0	0	0	1	0	0	0	0	0	9	18	2	0	0	0	0	1	0	0	0	0	1	0	0	0	2	#NULL!	#NULL!	#NULL!	#NULL!	#NULL!	#NULL!	#NULL!	#NULL!	#NULL!	4	0	0	1	0	0	0	0	0
167	46	6	1	0	0	0	0	0	1	0	0	0	0	0	8	16	2	0	0	1	0	0	0	0	0	0	0	1	0	0	2	#NULL!	#NULL!	#NULL!	#NULL!	#NULL!	#NULL!	#NULL!	#NULL!	#NULL!	4	0	1	0	0	0	0	0	1
168	46	6	1	0	0	0	0	0	0	1	0	0	0	0	8	16	3	0	0	1	0	0	0	0	0	0	1	0	0	0	2	#NULL!	#NULL!	#NULL!	#NULL!	#NULL!	#NULL!	#NULL!	#NULL!	#NULL!	4	12	1	0	0	0	0	0	1
169	46	6	1	0	0	0	0	0	1	0	0	0	0	0	9	18	1	0	0	1	0	0	0	0	0	0	1	0	0	0	2	#NULL!	#NULL!	#NULL!	#NULL!	#NULL!	#NULL!	#NULL!	#NULL!	#NULL!	5	10	0	1	0	0	0	0	1
170	46	6	0	0	0	1	0	0	0	0	0	0	0	1	0	7	2	0	0	0	0	1	1	0	0	0	1	0	0	0	1	0	0	0	0	0	0	0	0	1	6	3	1	0	0	0	0	0	0
171	46	6	1	0	0	0	0	0	1	0	0	0	0	0	10	23	3	0	0	1	0	0	0	0	0	0	1	0	0	0	1	1	0	0	0	0	0	0	0	0	5	3	0	0	0	1	0	0	1
172	47	6	1	0	0	0	0	0	1	0	0	0	0	0	9	15	2	0	0	0	0	1	0	0	0	0	1	0	0	0	2	#NULL!	#NULL!	#NULL!	#NULL!	#NULL!	#NULL!	#NULL!	#NULL!	#NULL!	4	0	0	1	0	0	1	0	0
173	47	6	0	1	0	0	0	0	1	0	0	0	0	0	9	21	3	0	0	0	0	1	0	0	0	0	1	0	0	0	2	#NULL!	#NULL!	#NULL!	#NULL!	#NULL!	#NULL!	#NULL!	#NULL!	#NULL!	3	3	1	0	0	0	0	0	0
174	48	6	1	0	0	0	0	0	1	0	0	0	0	0	9	14	2	0	0	1	0	0	0	0	0	0	0	1	0	0	1	1	0	0	0	0	0	0	0	0	4	12	0	1	0	0	0	0	1
175	48	6	0	1	0	0	0	0	1	0	0	0	0	0	8	23	3	0	0	1	0	0	0	0	0	0	1	0	0	0	1	0	0	0	0	0	0	0	0	1	3	2	0	1	0	0	0	0	1
176	48	6	0	0	0	1	0	0	1	0	0	0	0	0	9	21	2	0	0	1	0	0	0	0	0	0	0	1	0	0	2	#NULL!	#NULL!	#NULL!	#NULL!	#NULL!	#NULL!	#NULL!	#NULL!	#NULL!	2	4	1	0	0	0	0	0	1
177	48	6	1	0	0	0	0	0	1	0	0	0	0	0	10	21	3	0	0	1	0	0	0	0	0	0	1	0	0	0	2	#NULL!	#NULL!	#NULL!	#NULL!	#NULL!	#NULL!	#NULL!	#NULL!	#NULL!	4	12	0	1	0	0	0	0	1
178	49	6	0	1	0	0	0	0	1	0	0	0	0	0	10	25	3	0	0	0	0	0	0	1	0	0	0	1	0	0	2	#NULL!	#NULL!	#NULL!	#NULL!	#NULL!	#NULL!	#NULL!	#NULL!	#NULL!	5	11	1	0	0	0	0	0	0
179	49	6	0	0	0	1	0	0	1	0	0	0	0	0	8	22	3	0	0	0	0	1	0	0	0	0	0	1	0	0	2	#NULL!	#NULL!	#NULL!	#NULL!	#NULL!	#NULL!	#NULL!	#NULL!	#NULL!	4	3	1	0	0	0	0	0	0
180	49	6	0	0	0	1	0	0	1	0	0	0	0	0	9	16	2	0	0	0	0	1	0	0	0	0	1	0	0	0	2	#NULL!	#NULL!	#NULL!	#NULL!	#NULL!	#NULL!	#NULL!	#NULL!	#NULL!	7	12	0	1	0	0	0	0	0
181	49	6	0	0	1	0	0	0	1	0	0	0	0	0	9	13	3	0	0	0	0	1	0	0	0	0	0	1	0	0	2	#NULL!	#NULL!	#NULL!	#NULL!	#NULL!	#NULL!	#NULL!	#NULL!	#NULL!	4	6	0	0	0	1	0	0	0
182	50	7	0	0	0	1	0	0	1	0	0	0	0	0	9	18	1	0	0	1	0	0	0	0	0	0	1	0	0	0	2	#NULL!	#NULL!	#NULL!	#NULL!	#NULL!	#NULL!	#NULL!	#NULL!	#NULL!	7	0	1	0	0	0	0	0	1
183	50	7	1	0	0	0	0	0	1	1	0	0	0	0	9	16	2	0	0	0	0	1	0	1	0	0	1	0	0	0	2	#NULL!	#NULL!	#NULL!	#NULL!	#NULL!	#NULL!	#NULL!	#NULL!	#NULL!	8	12	1	0	0	0	0	0	0
184	50	7	0	1	0	0	0	0	1	0	0	0	0	0	9	21	2	0	0	1	0	0	0	0	0	0	1	0	0	0	2	#NULL!	#NULL!	#NULL!	#NULL!	#NULL!	#NULL!	#NULL!	#NULL!	#NULL!	5	12	1	0	0	0	0	0	1
185	51	7	1	0	0	0	0	0	1	0	0	0	0	0	9	23	2	0	0	0	0	1	0	0	0	0	0	1	0	0	2	#NULL!	#NULL!	#NULL!	#NULL!	#NULL!	#NULL!	#NULL!	#NULL!	#NULL!	5	4	0	0	0	1	0	0	0
186	51	7	1	0	0	0	0	0	1	0	0	0	0	0	9	21	3	0	0	0	0	0	0	1	0	0	1	0	0	0	2	#NULL!	#NULL!	#NULL!	#NULL!	#NULL!	#NULL!	#NULL!	#NULL!	#NULL!	6	7	0	1	0	0	0	0	0
187	52	7	0	0	1	0	0	0	1	0	0	0	0	0	10	19	3	0	0	1	0	0	0	0	0	0	0	1	0	0	2	#NULL!	#NULL!	#NULL!	#NULL!	#NULL!	#NULL!	#NULL!	#NULL!	#NULL!	5	12	1	0	0	0	0	0	1
188	52	7	0	1	0	0	0	0	1	0	0	0	0	0	9	21	3	0	0	1	0	0	0	0	0	0	0	1	0	0	2	#NULL!	#NULL!	#NULL!	#NULL!	#NULL!	#NULL!	#NULL!	#NULL!	#NULL!	2	3	0	1	0	0	0	0	1
189	54	7	0	1	0	0	0	0	1	0	0	0	0	0	9	15	2	1	0	0	0	0	0	0	0	0	0	1	0	0	2	#NULL!	#NULL!	#NULL!	#NULL!	#NULL!	#NULL!	#NULL!	#NULL!	#NULL!	1	1	0	1	0	0	1	0	0
190	57	8	1	0	0	0	0	0	1	0	0	0	0	0	9	22	2	0	0	1	0	0	0	0	0	0	1	0	0	0	2	#NULL!	#NULL!	#NULL!	#NULL!	#NULL!	#NULL!	#NULL!	#NULL!	#NULL!	3	11	0	1	0	0	0	0	1
191	58	8	0	1	0	0	0	0	1	0	0	0	0	0	9	23	3	1	0	0	0	1	0	0	0	0	0	1	0	0	2	#NULL!	#NULL!	#NULL!	#NULL!	#NULL!	#NULL!	#NULL!	#NULL!	#NULL!	6	5	1	0	0	0	0	0	0
192	59	8	0	0	0	1	0	0	1	0	0	0	0	0	9	16	2	0	0	0	0	1	0	0	0	0	1	0	0	0	2	#NULL!	#NULL!	#NULL!	#NULL!	#NULL!	#NULL!	#NULL!	#NULL!	#NULL!	4	2	1	0	0	0	0	0	0
193	59	8	0	0	0	1	0	0	0	0	0	0	1	0	0	8	2	0	0	1	0	0	0	0	0	0	1	0	0	0	2	#NULL!	#NULL!	#NULL!	#NULL!	#NULL!	#NULL!	#NULL!	#NULL!	#NULL!	2	2	1	0	0	0	0	0	1
194	61	9	0	0	0	1	0	0	1	0	0	0	0	0	9	21	3	0	0	0	0	1	0	0	0	0	1	0	0	0	2	#NULL!	#NULL!	#NULL!	#NULL!	#NULL!	#NULL!	#NULL!	#NULL!	#NULL!	3	3	0	1	0	0	1	0	0
195	63	9	1	0	0	0	0	0	0	1	0	0	0	0	7	19	3	0	0	0	0	0	0	0	1	0	0	0	0	1	1	1	0	0	0	0	0	0	0	0	2	0	0	0	0	1	0	0	0
196	63	9	0	0	0	1	0	0	0	0	0	0	1	0	0	7	2	0	0	0	0	0	0	0	0	0	0	0	0	0	0	0	0	0	0	0	0	0	0	0	0	0	0	0	0	0	0	0	0
197	64	9	0	0	1	0	0	0	1	0	0	0	0	0	10	22	2	0	0	0	0	1	0	0	0	0	0	1	0	0	2	#NULL!	#NULL!	#NULL!	#NULL!	#NULL!	#NULL!	#NULL!	#NULL!	#NULL!	3	0	1	0	0	0	0	0	0
198	64	9	0	0	1	0	0	0	0	0	0	0	1	0	0	7	2	1	0	0	0	1	0	1	0	0	1	0	0	0	2	#NULL!	#NULL!	#NULL!	#NULL!	#NULL!	#NULL!	#NULL!	#NULL!	#NULL!	6	12	1	0	0	0	1	0	0
199	0	0	1	0	0	0	0	0	1	0	0	0	0	0	10	2	3	0	0	1	0	0	0	0	0	0	0	1	0	0	2	#NULL!	#NULL!	#NULL!	#NULL!	#NULL!	#NULL!	#NULL!	#NULL!	#NULL!	4	12	1	0	0	0	0	0	1
200	0	0	0	1	0	0	0	0	0	1	0	0	0	0	10	3	3	0	1	0	0	0	0	0	0	0	1	0	0	0	2	#NULL!	#NULL!	#NULL!	#NULL!	#NULL!	#NULL!	#NULL!	#NULL!	#NULL!	12	12	0	1	0	0	0	0	0
201	24	1	0	0	0	1	0	0	1	0	0	0	0	0	9	16	3	0	0	0	0	1	0	0	0	0	0	1	0	0	2	#NULL!	#NULL!	#NULL!	#NULL!	#NULL!	#NULL!	#NULL!	#NULL!	#NULL!	2	0	1	0	0	0	0	0	0
202	24	1	0	0	0	1	0	0	1	0	0	0	0	0	9	15	3	0	0	0	0	1	0	0	0	0	1	0	0	0	2	#NULL!	#NULL!	#NULL!	#NULL!	#NULL!	#NULL!	#NULL!	#NULL!	#NULL!	2	3	0	1	0	0	0	0	0
203	25	2	0	1	0	0	0	0	0	0	0	0	1	0	0	11	1	0	0	0	1	0	0	0	0	0	1	0	0	0	2	#NULL!	#NULL!	#NULL!	#NULL!	#NULL!	#NULL!	#NULL!	#NULL!	#NULL!	3	12	1	0	0	0	0	0	0
204	25	2	0	0	0	1	0	0	1	0	0	0	0	0	9	0	2	0	0	0	0	1	0	1	0	0	1	0	0	0	2	#NULL!	#NULL!	#NULL!	#NULL!	#NULL!	#NULL!	#NULL!	#NULL!	#NULL!	5	0	1	0	0	0	0	0	0
205	27	2	0	1	0	0	0	0	0	1	0	0	0	0	9	7	3	0	1	0	0	0	0	0	0	0	1	0	0	0	2	#NULL!	#NULL!	#NULL!	#NULL!	#NULL!	#NULL!	#NULL!	#NULL!	#NULL!	5	7	1	0	0	0	0	1	0
206	28	2	1	0	0	0	0	0	1	0	0	0	0	0	8	20	3	0	0	0	0	1	1	0	0	0	1	0	0	0	2	#NULL!	#NULL!	#NULL!	#NULL!	#NULL!	#NULL!	#NULL!	#NULL!	#NULL!	7	4	0	1	0	0	0	0	0
207	28	2	0	1	0	0	0	0	1	0	0	0	0	0	9	19	3	0	0	0	0	1	0	0	0	0	0	1	0	0	2	#NULL!	#NULL!	#NULL!	#NULL!	#NULL!	#NULL!	#NULL!	#NULL!	#NULL!	4	0	0	1	0	0	0	0	0
208	29	2	0	1	0	0	0	0	1	0	0	0	0	0	9	19	3	0	0	0	0	1	0	0	0	0	1	0	0	0	2	#NULL!	#NULL!	#NULL!	#NULL!	#NULL!	#NULL!	#NULL!	#NULL!	#NULL!	3	2	0	1	0	0	0	0	0
209	29	2	0	1	0	0	0	0	1	0	0	0	0	0	9	21	3	0	1	0	0	0	0	0	0	0	1	0	0	0	2	#NULL!	#NULL!	#NULL!	#NULL!	#NULL!	#NULL!	#NULL!	#NULL!	#NULL!	5	7	0	1	0	0	0	1	0
210	31	3	0	0	0	1	0	0	1	0	0	0	0	0	9	19	3	0	0	1	0	0	0	0	0	0	0	1	0	0	1	0	0	0	1	0	0	0	0	0	4	12	0	1	0	0	1	0	0
211	31	3	0	1	0	0	0	0	1	0	0	0	0	0	9	2	3	0	0	1	0	0	0	0	0	0	0	1	0	0	1	1	0	0	0	0	0	0	0	0	2	3	1	0	0	0	0	1	0
212	31	3	0	1	0	0	0	0	1	0	0	0	0	0	9	19	3	0	0	0	0	1	1	0	0	0	0	1	0	0	2	#NULL!	#NULL!	#NULL!	#NULL!	#NULL!	#NULL!	#NULL!	#NULL!	#NULL!	3	4	1	0	0	0	0	0	0
213	31	3	0	1	0	0	0	0	0	1	0	0	0	0	9	11	3	0	0	0	0	0	0	1	0	0	1	0	0	0	2	#NULL!	#NULL!	#NULL!	#NULL!	#NULL!	#NULL!	#NULL!	#NULL!	#NULL!	7	0	1	0	0	0	0	0	0
214	31	3	0	1	0	0	0	0	1	0	0	0	0	0	9	16	3	0	0	0	0	1	0	0	0	0	0	1	0	0	2	#NULL!	#NULL!	#NULL!	#NULL!	#NULL!	#NULL!	#NULL!	#NULL!	#NULL!	5	3	1	0	0	0	0	0	0
215	32	3	0	1	0	0	0	0	1	0	0	0	0	0	9	20	3	0	0	0	0	1	0	0	0	0	1	0	0	0	2	#NULL!	#NULL!	#NULL!	#NULL!	#NULL!	#NULL!	#NULL!	#NULL!	#NULL!	3	3	0	0	0	1	0	0	0
216	33	3	0	1	0	0	0	0	0	0	1	0	0	0	9	10	2	0	0	0	0	1	0	0	0	0	0	0	1	0	2	#NULL!	#NULL!	#NULL!	#NULL!	#NULL!	#NULL!	#NULL!	#NULL!	#NULL!	4	3	1	0	0	0	0	0	0
217	33	3	1	0	0	0	0	0	0	0	1	0	0	0	9	3	3	0	0	0	0	0	1	0	0	0	1	0	0	0	1	0	1	0	0	0	0	1	0	0	7	6	1	0	0	0	0	0	0
218	34	3	1	0	0	0	0	0	1	0	0	0	0	0	9	12	3	0	0	0	1	0	0	0	0	0	1	0	0	0	2	#NULL!	#NULL!	#NULL!	#NULL!	#NULL!	#NULL!	#NULL!	#NULL!	#NULL!	3	7	1	0	0	0	0	0	0
219	34	3	0	1	0	0	0	0	1	0	0	0	0	0	10	21	3	0	0	0	0	1	0	0	0	0	0	1	0	0	2	#NULL!	#NULL!	#NULL!	#NULL!	#NULL!	#NULL!	#NULL!	#NULL!	#NULL!	3	5	1	0	0	0	0	0	0
220	34	3	0	0	0	1	0	0	1	0	0	0	0	0	9	14	2	0	0	0	0	1	1	1	0	0	1	0	0	0	2	#NULL!	#NULL!	#NULL!	#NULL!	#NULL!	#NULL!	#NULL!	#NULL!	#NULL!	7	0	0	0	0	1	0	0	0
221	35	4	1	0	0	0	0	0	0	0	0	0	1	0	9	15	2	0	0	0	0	0	0	1	0	0	1	0	0	0	2	#NULL!	#NULL!	#NULL!	#NULL!	#NULL!	#NULL!	#NULL!	#NULL!	#NULL!	7	0	1	0	0	0	0	0	0
222	35	4	0	0	1	0	0	0	1	0	0	0	0	0	5	18	3	0	0	0	0	1	0	0	0	0	1	0	0	0	2	#NULL!	#NULL!	#NULL!	#NULL!	#NULL!	#NULL!	#NULL!	#NULL!	#NULL!	3	3	1	0	0	0	0	0	0
223	36	4	1	0	0	0	0	0	0	0	0	1	0	0	9	24	3	0	0	1	0	0	0	0	0	0	1	0	0	0	2	#NULL!	#NULL!	#NULL!	#NULL!	#NULL!	#NULL!	#NULL!	#NULL!	#NULL!	2	8	1	0	0	0	0	0	1
224	37	4	1	0	0	0	0	0	1	0	0	0	0	0	7	14	2	0	0	0	0	1	0	1	0	0	1	0	0	0	2	#NULL!	#NULL!	#NULL!	#NULL!	#NULL!	#NULL!	#NULL!	#NULL!	#NULL!	7	12	1	0	0	0	0	0	0
225	39	4	1	0	0	0	0	0	0	1	0	0	0	0	8	19	3	0	0	0	1	0	0	0	0	0	1	0	0	0	2	#NULL!	#NULL!	#NULL!	#NULL!	#NULL!	#NULL!	#NULL!	#NULL!	#NULL!	3	7	1	0	0	0	0	0	0
226	40	5	0	1	0	0	0	0	1	0	0	0	0	0	8	22	3	0	0	0	0	1	0	0	0	0	1	0	0	0	2	#NULL!	#NULL!	#NULL!	#NULL!	#NULL!	#NULL!	#NULL!	#NULL!	#NULL!	3	6	1	0	0	0	0	0	0
227	40	5	1	0	0	0	0	0	1	0	0	0	0	0	9	15	3	0	0	1	0	0	0	0	0	0	0	0	0	1	1	0	0	0	0	0	0	1	0	0	2	0	1	0	0	0	0	0	1
228	41	5	0	0	0	1	0	0	1	0	0	0	0	0	9	16	2	0	0	1	0	0	0	0	0	0	0	1	0	0	1	1	0	0	0	0	0	0	0	0	2	3	1	0	0	0	0	0	1
229	42	5	0	0	1	0	0	0	1	0	0	0	0	0	6	14	3	1	0	0	0	1	1	0	0	0	1	0	0	0	2	#NULL!	#NULL!	#NULL!	#NULL!	#NULL!	#NULL!	#NULL!	#NULL!	#NULL!	5	0	0	1	0	0	0	0	0
230	43	5	0	0	0	1	0	0	1	0	0	0	0	0	10	18	3	0	0	1	0	0	0	0	0	0	0	1	0	0	1	1	0	0	0	0	0	0	0	0	4	12	0	1	0	0	0	0	1
231	43	5	0	0	1	0	0	0	1	0	0	0	0	0	9	22	3	0	0	0	0	1	0	0	0	0	1	0	0	0	2	#NULL!	#NULL!	#NULL!	#NULL!	#NULL!	#NULL!	#NULL!	#NULL!	#NULL!	4	4	1	0	0	0	0	0	0
232	45	6	0	0	0	1	0	0	1	0	0	0	0	0	8	18	2	0	0	1	0	0	0	0	0	0	0	1	0	0	2	#NULL!	#NULL!	#NULL!	#NULL!	#NULL!	#NULL!	#NULL!	#NULL!	#NULL!	2	6	0	1	0	0	0	0	1
233	46	6	1	0	0	0	0	0	1	0	0	0	0	0	10	22	3	0	1	0	0	0	0	0	0	0	0	1	0	0	2	#NULL!	#NULL!	#NULL!	#NULL!	#NULL!	#NULL!	#NULL!	#NULL!	#NULL!	2	2	0	1	0	0	0	1	0
234	47	6	1	0	0	0	0	0	1	0	0	0	0	0	10	19	3	0	0	1	0	0	0	0	0	0	0	1	0	0	2	#NULL!	#NULL!	#NULL!	#NULL!	#NULL!	#NULL!	#NULL!	#NULL!	#NULL!	4	6	0	1	0	0	0	0	1
235	47	6	1	0	0	0	0	0	1	0	0	0	0	0	9	12	2	0	0	1	0	0	0	0	0	0	1	0	0	0	2	#NULL!	#NULL!	#NULL!	#NULL!	#NULL!	#NULL!	#NULL!	#NULL!	#NULL!	7	12	1	0	0	0	0	0	1
236	58	8	0	1	0	0	0	0	1	0	0	0	0	0	10	21	1	0	0	1	0	0	0	0	0	0	1	0	0	0	2	#NULL!	#NULL!	#NULL!	#NULL!	#NULL!	#NULL!	#NULL!	#NULL!	#NULL!	3	12	1	0	0	0	0	0	1
237	24	1	0	1	0	0	0	0	1	1	0	0	0	0	10	14	3	0	0	0	0	1	0	0	0	0	0	1	0	0	2	#NULL!	#NULL!	#NULL!	#NULL!	#NULL!	#NULL!	#NULL!	#NULL!	#NULL!	4	0	0	1	0	0	0	0	0
238	25	2	0	0	0	1	0	0	1	0	0	0	0	0	9	19	3	0	0	1	0	0	0	0	0	0	1	0	0	0	2	#NULL!	#NULL!	#NULL!	#NULL!	#NULL!	#NULL!	#NULL!	#NULL!	#NULL!	10	0	0	1	0	0	0	0	1
239	25	2	0	1	0	0	0	0	1	0	0	0	0	0	10	17	3	0	0	1	0	0	0	0	0	0	1	0	0	0	2	#NULL!	#NULL!	#NULL!	#NULL!	#NULL!	#NULL!	#NULL!	#NULL!	#NULL!	3	6	0	1	0	0	0	0	1
240	25	2	0	0	1	0	0	0	1	0	0	0	0	0	9	17	3	0	0	0	0	1	0	0	0	0	0	1	0	0	2	#NULL!	#NULL!	#NULL!	#NULL!	#NULL!	#NULL!	#NULL!	#NULL!	#NULL!	4	3	0	1	0	0	0	0	0
241	28	2	0	0	0	1	0	0	1	0	1	0	0	0	7	10	3	0	0	0	1	0	0	0	0	0	0	0	0	1	1	0	0	0	0	0	1	0	0	0	3	8	0	0	0	1	1	0	0
242	28	2	0	0	0	1	0	0	1	0	0	0	0	0	9	19	3	0	0	1	0	0	0	0	0	0	0	1	0	0	2	#NULL!	#NULL!	#NULL!	#NULL!	#NULL!	#NULL!	#NULL!	#NULL!	#NULL!	7	12	1	0	0	0	0	0	0
243	29	2	0	1	0	0	0	0	1	0	1	0	0	0	9	5	3	0	0	0	0	1	0	0	0	0	1	0	0	0	2	#NULL!	#NULL!	#NULL!	#NULL!	#NULL!	#NULL!	#NULL!	#NULL!	#NULL!	6	2	0	0	1	0	0	0	0
244	30	3	0	1	0	0	0	0	1	0	0	0	0	0	7	21	3	0	0	0	0	1	1	0	0	0	1	0	0	0	2	#NULL!	#NULL!	#NULL!	#NULL!	#NULL!	#NULL!	#NULL!	#NULL!	#NULL!	7	8	1	0	0	0	0	0	0
245	30	3	0	0	0	1	0	0	1	0	0	0	0	0	10	22	3	0	0	0	0	0	0	0	1	0	0	1	0	0	2	#NULL!	#NULL!	#NULL!	#NULL!	#NULL!	#NULL!	#NULL!	#NULL!	#NULL!	3	4	0	1	0	0	1	0	0
246	31	3	0	1	0	0	0	0	1	0	0	0	0	0	8	17	3	0	0	1	0	0	0	0	0	0	0	1	0	0	2	#NULL!	#NULL!	#NULL!	#NULL!	#NULL!	#NULL!	#NULL!	#NULL!	#NULL!	2	6	1	0	0	0	0	0	1
247	34	3	0	1	0	0	0	0	1	0	0	0	0	0	9	19	3	0	1	0	0	0	0	0	0	0	0	1	0	0	2	#NULL!	#NULL!	#NULL!	#NULL!	#NULL!	#NULL!	#NULL!	#NULL!	#NULL!	2	1	1	0	0	0	0	1	0
248	34	3	1	0	0	0	0	0	0	1	0	0	0	0	8	19	3	0	0	1	0	0	0	0	0	0	0	1	0	0	2	#NULL!	#NULL!	#NULL!	#NULL!	#NULL!	#NULL!	#NULL!	#NULL!	#NULL!	3	5	1	0	0	0	0	0	1
249	34	3	0	1	0	0	0	0	0	0	1	0	0	0	9	12	2	0	0	0	0	1	1	0	0	0	1	0	0	0	2	#NULL!	#NULL!	#NULL!	#NULL!	#NULL!	#NULL!	#NULL!	#NULL!	#NULL!	5	6	1	0	0	0	0	0	0
250	34	3	0	0	0	1	0	0	0	0	0	0	0	0	9	16	3	0	0	0	0	1	0	1	0	0	1	0	0	0	2	#NULL!	#NULL!	#NULL!	#NULL!	#NULL!	#NULL!	#NULL!	#NULL!	#NULL!	5	0	0	1	0	0	0	0	0
251	34	3	1	0	0	0	0	0	1	0	0	0	0	0	10	23	3	0	0	0	0	1	0	0	0	0	1	0	0	0	1	0	0	0	0	0	0	0	0	1	4	0	1	0	0	0	0	0	0
252	35	4	0	1	0	0	0	0	1	0	0	0	0	0	9	18	3	0	0	0	0	1	0	0	0	0	1	0	0	0	2	#NULL!	#NULL!	#NULL!	#NULL!	#NULL!	#NULL!	#NULL!	#NULL!	#NULL!	4	1	0	1	0	0	0	0	0
253	36	4	1	0	0	0	0	0	0	0	1	0	0	0	9	12	3	0	0	0	1	0	0	0	0	0	1	0	0	0	1	0	0	0	0	0	0	0	0	1	4	0	1	0	0	0	0	0	0
254	42	5	1	0	0	0	0	0	0	0	1	0	0	0	2	4	1	0	0	0	0	1	1	0	0	0	0	0	1	0	2	#NULL!	#NULL!	#NULL!	#NULL!	#NULL!	#NULL!	#NULL!	#NULL!	#NULL!	3	12	1	0	0	0	0	0	0
255	45	6	0	0	0	1	0	0	1	0	0	0	0	0	9	20	2	0	0	1	0	0	0	0	0	0	1	0	0	0	2	#NULL!	#NULL!	#NULL!	#NULL!	#NULL!	#NULL!	#NULL!	#NULL!	#NULL!	5	12	0	1	0	0	0	0	1
256	58	8	1	0	0	0	0	0	1	0	0	0	0	0	9	11	1	0	0	0	1	0	0	0	0	0	1	0	0	0	2	#NULL!	#NULL!	#NULL!	#NULL!	#NULL!	#NULL!	#NULL!	#NULL!	#NULL!	7	12	1	0	0	0	0	0	0
257	24	1	1	0	0	0	0	0	0	0	0	1	0	0	2	7	3	0	0	0	0	1	0	0	0	0	1	0	0	0	2	#NULL!	#NULL!	#NULL!	#NULL!	#NULL!	#NULL!	#NULL!	#NULL!	#NULL!	6	0	1	0	0	0	0	0	0
258	25	2	0	0	0	1	0	0	1	0	0	0	0	0	9	15	2	0	0	0	0	1	1	0	0	0	1	0	0	0	2	#NULL!	#NULL!	#NULL!	#NULL!	#NULL!	#NULL!	#NULL!	#NULL!	#NULL!	6	0	0	0	0	1	0	0	0
259	25	2	0	1	0	0	0	0	1	0	0	0	0	0	9	11	3	0	0	0	0	1	1	0	0	0	1	0	0	0	2	#NULL!	#NULL!	#NULL!	#NULL!	#NULL!	#NULL!	#NULL!	#NULL!	#NULL!	7	6	0	1	0	0	0	0	0
260	25	2	0	1	0	0	0	0	1	0	0	0	0	0	9	16	2	0	0	0	0	1	0	0	0	0	1	0	0	0	2	#NULL!	#NULL!	#NULL!	#NULL!	#NULL!	#NULL!	#NULL!	#NULL!	#NULL!	2	8	1	0	0	0	1	0	0
261	26	2	0	0	0	1	0	0	1	0	1	0	0	0	9	2	2	0	0	0	0	1	1	0	0	0	0	0	0	1	2	#NULL!	#NULL!	#NULL!	#NULL!	#NULL!	#NULL!	#NULL!	#NULL!	#NULL!	4	0	0	0	0	1	0	0	0
262	27	2	0	0	0	1	0	0	1	0	0	0	0	0	7	10	2	0	0	0	0	1	0	0	0	0	0	1	0	0	2	#NULL!	#NULL!	#NULL!	#NULL!	#NULL!	#NULL!	#NULL!	#NULL!	#NULL!	4	6	1	0	0	0	0	0	0
263	27	2	0	1	0	0	0	0	0	0	0	1	0	0	9	1	2	0	0	0	0	1	0	0	0	0	1	0	0	0	2	#NULL!	#NULL!	#NULL!	#NULL!	#NULL!	#NULL!	#NULL!	#NULL!	#NULL!	7	6	1	0	0	0	0	0	0
264	27	2	0	1	0	0	0	0	1	0	0	0	0	0	8	11	3	0	0	0	0	1	0	0	0	0	0	1	0	0	2	#NULL!	#NULL!	#NULL!	#NULL!	#NULL!	#NULL!	#NULL!	#NULL!	#NULL!	4	0	1	0	0	0	0	0	0
265	27	2	0	1	0	0	0	0	1	0	0	0	0	0	8	14	2	0	0	0	#NULL!	1	0	0	0	0	0	1	0	0	2	#NULL!	#NULL!	#NULL!	#NULL!	#NULL!	#NULL!	#NULL!	#NULL!	#NULL!	5	4	1	0	0	0	0	0	0
266	27	2	0	0	0	1	0	0	0	0	1	0	0	0	9	5	3	0	0	0	0	1	0	0	0	0	1	0	0	0	2	#NULL!	#NULL!	#NULL!	#NULL!	#NULL!	#NULL!	#NULL!	#NULL!	#NULL!	2	2	0	0	1	0	0	0	0
267	28	2	0	0	0	1	0	0	1	0	0	0	0	0	9	10	2	0	0	0	0	1	0	0	0	0	1	0	0	0	2	#NULL!	#NULL!	#NULL!	#NULL!	#NULL!	#NULL!	#NULL!	#NULL!	#NULL!	6	12	0	1	0	0	0	0	0
268	28	2	0	1	0	0	0	0	1	0	0	0	0	0	10	14	3	0	0	0	0	1	0	0	0	0	1	0	0	0	2	#NULL!	#NULL!	#NULL!	#NULL!	#NULL!	#NULL!	#NULL!	#NULL!	#NULL!	2	1	1	0	0	0	0	0	0
269	28	2	0	1	0	0	0	0	0	1	0	0	0	0	10	21	3	0	0	0	0	0	1	0	0	0	0	1	0	0	2	#NULL!	#NULL!	#NULL!	#NULL!	#NULL!	#NULL!	#NULL!	#NULL!	#NULL!	3	3	1	0	0	0	0	0	0
270	28	2	0	1	0	0	0	0	0	0	1	0	0	0	5	4	3	0	0	0	0	1	0	0	0	0	1	0	0	0	1	0	0	1	0	0	0	0	0	0	5	0	1	0	0	0	0	0	0
271	29	2	0	0	0	1	0	0	0	0	1	0	0	0	9	6	2	0	0	0	0	1	0	0	0	0	1	0	0	0	2	#NULL!	#NULL!	#NULL!	#NULL!	#NULL!	#NULL!	#NULL!	#NULL!	#NULL!	6	12	0	0	1	0	0	0	0
272	29	2	0	0	0	1	0	0	0	0	1	0	0	0	0	6	2	0	0	0	0	1	0	0	0	0	1	0	0	0	2	#NULL!	#NULL!	#NULL!	#NULL!	#NULL!	#NULL!	#NULL!	#NULL!	#NULL!	5	2	1	0	0	0	0	0	0
273	29	2	0	1	0	0	0	0	0	0	1	0	0	0	8	6	2	0	0	0	0	1	0	0	0	0	0	0	1	0	2	#NULL!	#NULL!	#NULL!	#NULL!	#NULL!	#NULL!	#NULL!	#NULL!	#NULL!	5	8	1	0	0	0	0	0	0
274	29	2	0	0	0	1	0	0	1	0	0	0	0	0	10	18	2	0	0	0	0	1	0	0	0	0	1	0	0	0	2	#NULL!	#NULL!	#NULL!	#NULL!	#NULL!	#NULL!	#NULL!	#NULL!	#NULL!	6	6	0	1	0	0	0	0	0
275	30	3	1	0	0	0	0	0	1	0	0	0	0	0	9	11	2	0	0	0	0	1	0	0	0	0	1	0	0	0	2	#NULL!	#NULL!	#NULL!	#NULL!	#NULL!	#NULL!	#NULL!	#NULL!	#NULL!	7	12	0	1	0	0	0	0	0
276	30	3	0	0	1	0	0	0	1	0	0	0	0	0	8	10	2	0	0	0	0	1	0	1	0	0	1	0	0	0	2	#NULL!	#NULL!	#NULL!	#NULL!	#NULL!	#NULL!	#NULL!	#NULL!	#NULL!	4	3	0	0	0	1	0	0	0
277	30	3	1	0	0	0	0	0	1	0	0	0	0	0	9	17	2	0	0	0	0	1	0	0	0	0	1	0	0	0	2	#NULL!	#NULL!	#NULL!	#NULL!	#NULL!	#NULL!	#NULL!	#NULL!	#NULL!	5	8	0	1	0	0	0	0	0
278	31	3	0	1	0	0	0	0	1	0	0	0	0	0	7	13	2	0	0	0	1	0	0	0	0	0	0	1	0	0	2	#NULL!	#NULL!	#NULL!	#NULL!	#NULL!	#NULL!	#NULL!	#NULL!	#NULL!	5	12	0	1	0	0	0	0	0
279	31	3	0	0	1	0	0	0	1	0	0	0	0	0	6	9	2	0	0	0	0	1	0	0	0	0	1	0	0	0	2	#NULL!	#NULL!	#NULL!	#NULL!	#NULL!	#NULL!	#NULL!	#NULL!	#NULL!	7	11	0	1	0	0	0	0	0
280	31	3	0	1	0	0	0	0	1	0	0	0	0	0	9	21	3	0	0	0	0	1	0	0	0	0	0	1	0	0	2	#NULL!	#NULL!	#NULL!	#NULL!	#NULL!	#NULL!	#NULL!	#NULL!	#NULL!	4	6	1	0	0	0	0	0	0
281	32	3	0	0	1	0	0	0	1	0	0	0	0	0	0	11	2	0	0	0	0	1	0	0	0	0	0	1	0	0	2	#NULL!	#NULL!	#NULL!	#NULL!	#NULL!	#NULL!	#NULL!	#NULL!	#NULL!	5	3	1	0	0	0	0	0	0
282	32	3	1	0	0	0	0	0	1	0	0	0	0	0	0	16	3	0	0	0	0	1	0	0	0	0	1	0	0	0	2	#NULL!	#NULL!	#NULL!	#NULL!	#NULL!	#NULL!	#NULL!	#NULL!	#NULL!	4	3	1	0	0	0	0	0	0
283	33	3	1	0	0	0	0	0	1	0	0	0	0	0	9	2	2	0	0	0	0	1	0	0	0	0	1	0	0	0	2	#NULL!	#NULL!	#NULL!	#NULL!	#NULL!	#NULL!	#NULL!	#NULL!	#NULL!	7	8	1	0	0	0	0	0	0
284	33	3	1	0	0	0	0	0	1	0	0	0	0	0	9	11	2	0	0	0	0	1	0	0	0	0	0	1	0	0	2	#NULL!	#NULL!	#NULL!	#NULL!	#NULL!	#NULL!	#NULL!	#NULL!	#NULL!	5	8	1	0	0	0	0	0	0
285	33	3	0	1	0	0	0	0	1	0	0	0	0	0	9	15	2	0	0	1	0	0	0	0	0	0	0	1	0	0	2	#NULL!	#NULL!	#NULL!	#NULL!	#NULL!	#NULL!	#NULL!	#NULL!	#NULL!	3	6	1	0	0	0	0	0	1
286	33	3	0	1	0	0	0	0	0	0	0	0	1	0	4	7	2	0	0	1	0	0	0	0	0	0	1	0	0	0	2	#NULL!	#NULL!	#NULL!	#NULL!	#NULL!	#NULL!	#NULL!	#NULL!	#NULL!	3	6	1	0	0	0	0	0	1
287	33	3	1	0	0	0	0	0	0	0	0	0	1	0	0	20	3	0	0	1	0	0	0	0	0	0	1	0	0	0	1	0	0	0	0	0	0	1	0	0	3	11	1	0	0	0	0	0	1
288	33	3	1	0	0	0	0	0	0	0	0	0	0	0	9	21	3	0	0	1	0	0	0	0	0	0	1	0	0	0	2	#NULL!	#NULL!	#NULL!	#NULL!	#NULL!	#NULL!	#NULL!	#NULL!	#NULL!	7	12	0	1	0	0	0	0	1
289	33	3	0	0	0	1	0	0	1	0	0	0	0	0	6	8	1	0	0	1	0	0	0	0	0	0	1	0	0	0	1	0	0	0	0	0	0	0	0	1	3	0	1	0	0	0	0	0	1
290	34	3	1	0	0	0	0	0	1	0	0	0	0	0	7	21	3	0	0	0	1	0	0	0	0	0	1	0	0	0	2	#NULL!	#NULL!	#NULL!	#NULL!	#NULL!	#NULL!	#NULL!	#NULL!	#NULL!	5	8	1	0	0	0	0	0	1
291	35	4	1	0	0	0	0	0	1	0	0	0	0	0	0	3	2	0	0	0	0	1	0	0	0	0	1	0	0	0	2	#NULL!	#NULL!	#NULL!	#NULL!	#NULL!	#NULL!	#NULL!	#NULL!	#NULL!	7	7	1	0	0	0	0	0	0
292	35	4	1	0	0	0	0	0	1	0	0	0	0	0	9	10	2	0	0	0	0	1	0	0	0	0	1	0	0	0	2	#NULL!	#NULL!	#NULL!	#NULL!	#NULL!	#NULL!	#NULL!	#NULL!	#NULL!	3	4	0	1	0	0	0	0	0
293	35	4	1	0	0	0	0	0	1	0	0	0	0	0	9	21	2	0	0	1	0	0	0	0	0	0	0	1	0	0	2	#NULL!	#NULL!	#NULL!	#NULL!	#NULL!	#NULL!	#NULL!	#NULL!	#NULL!	3	8	1	0	0	0	0	0	1
294	35	4	1	0	0	0	0	0	1	0	0	0	0	0	9	15	2	0	0	0	0	1	0	0	0	0	1	0	0	0	2	#NULL!	#NULL!	#NULL!	#NULL!	#NULL!	#NULL!	#NULL!	#NULL!	#NULL!	5	11	0	1	0	0	0	0	0
295	35	4	1	0	0	0	0	0	1	0	0	0	0	0	10	2	3	0	0	1	0	0	0	0	0	0	0	1	0	0	2	#NULL!	#NULL!	#NULL!	#NULL!	#NULL!	#NULL!	#NULL!	#NULL!	#NULL!	4	12	1	0	0	0	0	0	1
296	35	4	0	0	1	0	0	0	0	0	0	0	1	0	0	8	2	0	0	0	0	1	0	0	0	0	1	0	0	0	2	#NULL!	#NULL!	#NULL!	#NULL!	#NULL!	#NULL!	#NULL!	#NULL!	#NULL!	3	0	1	0	0	0	0	0	0
297	36	4	0	1	0	0	0	0	1	0	0	0	0	0	9	2	2	0	0	0	0	1	0	0	0	0	0	1	0	0	2	#NULL!	#NULL!	#NULL!	#NULL!	#NULL!	#NULL!	#NULL!	#NULL!	#NULL!	4	11	1	0	0	0	0	0	0
298	37	4	0	0	1	0	0	0	1	0	0	0	0	0	9	15	2	0	0	1	0	0	0	0	0	0	1	0	0	0	2	#NULL!	#NULL!	#NULL!	#NULL!	#NULL!	#NULL!	#NULL!	#NULL!	#NULL!	5	12	1	0	0	0	0	0	0
299	37	4	1	0	0	0	0	0	1	0	0	0	0	0	9	15	2	0	0	0	0	1	0	0	0	0	1	0	0	0	2	#NULL!	#NULL!	#NULL!	#NULL!	#NULL!	#NULL!	#NULL!	#NULL!	#NULL!	2	3	1	0	0	0	0	0	0
300	38	4	0	0	0	1	0	0	1	0	0	0	0	0	7	8	1	0	0	0	0	1	0	0	0	0	1	0	0	0	2	#NULL!	#NULL!	#NULL!	#NULL!	#NULL!	#NULL!	#NULL!	#NULL!	#NULL!	7	11	0	1	0	0	0	0	0
301	38	4	1	0	0	0	0	0	1	0	0	0	0	0	8	7	2	0	0	0	0	1	0	0	0	0	1	0	0	0	2	#NULL!	#NULL!	#NULL!	#NULL!	#NULL!	#NULL!	#NULL!	#NULL!	#NULL!	9	0	0	0	0	1	0	0	0
302	38	4	0	0	0	1	0	0	1	0	0	0	0	0	9	17	2	0	0	0	0	1	0	0	0	0	1	0	0	0	2	#NULL!	#NULL!	#NULL!	#NULL!	#NULL!	#NULL!	#NULL!	#NULL!	#NULL!	7	12	0	1	0	0	0	0	0
303	39	4	1	0	0	0	0	0	1	0	0	0	0	0	8	2	3	0	0	0	0	0	0	1	0	0	1	0	0	0	2	#NULL!	#NULL!	#NULL!	#NULL!	#NULL!	#NULL!	#NULL!	#NULL!	#NULL!	7	6	1	0	0	0	0	0	0
304	39	4	0	1	0	0	0	0	1	0	0	0	0	0	9	17	2	0	0	0	0	0	1	0	0	0	0	1	0	0	2	#NULL!	#NULL!	#NULL!	#NULL!	#NULL!	#NULL!	#NULL!	#NULL!	#NULL!	5	3	1	0	0	0	0	0	0
305	40	5	1	0	0	0	0	0	1	0	0	0	0	0	9	2	2	0	0	0	0	1	0	0	0	0	1	0	0	0	2	#NULL!	#NULL!	#NULL!	#NULL!	#NULL!	#NULL!	#NULL!	#NULL!	#NULL!	4	5	1	0	0	0	0	0	0
306	40	5	0	1	0	0	0	0	1	0	0	0	0	0	7	2	1	0	0	0	0	1	0	0	0	0	1	0	0	0	2	#NULL!	#NULL!	#NULL!	#NULL!	#NULL!	#NULL!	#NULL!	#NULL!	#NULL!	5	7	0	1	0	0	0	0	0
307	40	5	1	0	0	0	0	0	1	0	0	0	1	0	10	2	3	0	0	0	1	0	0	0	0	0	1	0	0	0	2	#NULL!	#NULL!	#NULL!	#NULL!	#NULL!	#NULL!	#NULL!	#NULL!	#NULL!	4	1	1	0	0	0	0	0	0
308	40	5	0	0	1	0	0	0	1	0	0	0	0	0	8	0	1	0	0	0	0	1	0	0	0	0	1	0	0	0	2	#NULL!	#NULL!	#NULL!	#NULL!	#NULL!	#NULL!	#NULL!	#NULL!	#NULL!	10	0	0	1	0	0	0	0	0
309	41	5	0	0	0	1	0	0	1	0	0	0	0	0	9	20	2	0	0	1	0	0	0	0	0	0	1	0	0	0	1	0	0	1	0	0	0	0	0	0	3	12	1	0	0	0	0	0	1
310	42	5	1	0	0	0	0	0	1	0	0	0	0	0	9	12	2	0	0	1	0	0	0	0	0	0	1	0	0	0	2	#NULL!	#NULL!	#NULL!	#NULL!	#NULL!	#NULL!	#NULL!	#NULL!	#NULL!	3	6	1	0	0	0	0	0	1
311	42	5	0	1	0	0	0	0	1	0	0	0	0	0	9	15	2	0	0	0	0	1	0	0	0	0	1	0	0	0	2	#NULL!	#NULL!	#NULL!	#NULL!	#NULL!	#NULL!	#NULL!	#NULL!	#NULL!	4	5	0	1	0	0	0	0	0
312	43	5	0	1	0	0	0	0	1	0	0	0	0	0	8	16	3	0	0	0	0	0	0	1	0	0	0	1	0	0	2	#NULL!	#NULL!	#NULL!	#NULL!	#NULL!	#NULL!	#NULL!	#NULL!	#NULL!	8	11	0	1	0	0	0	0	0
313	43	5	1	0	0	0	0	0	0	1	0	0	0	0	10	22	2	0	0	1	0	0	0	0	0	0	0	1	0	0	2	#NULL!	#NULL!	#NULL!	#NULL!	#NULL!	#NULL!	#NULL!	#NULL!	#NULL!	5	0	0	1	0	0	0	0	1
314	45	6	1	0	0	0	0	0	1	0	0	0	0	0	10	21	3	0	0	0	0	1	0	0	0	0	1	0	0	0	2	#NULL!	#NULL!	#NULL!	#NULL!	#NULL!	#NULL!	#NULL!	#NULL!	#NULL!	6	6	0	1	0	0	1	0	0
315	45	6	1	0	0	0	0	0	1	0	0	0	0	0	8	2	1	0	0	0	0	1	0	0	0	0	1	0	0	0	2	#NULL!	#NULL!	#NULL!	#NULL!	#NULL!	#NULL!	#NULL!	#NULL!	#NULL!	3	3	0	1	0	0	0	0	0
316	46	6	0	0	0	1	0	0	1	0	1	0	0	0	9	12	2	0	0	0	0	1	0	0	0	0	1	0	0	0	2	#NULL!	#NULL!	#NULL!	#NULL!	#NULL!	#NULL!	#NULL!	#NULL!	#NULL!	4	0	0	1	0	0	0	0	0
317	49	6	0	0	1	0	0	0	1	0	0	0	0	0	9	22	3	0	0	0	0	1	0	0	0	0	0	1	0	0	2	#NULL!	#NULL!	#NULL!	#NULL!	#NULL!	#NULL!	#NULL!	#NULL!	#NULL!	2	2	0	1	0	0	0	0	0
318	51	7	0	0	1	0	0	0	0	1	0	0	0	0	9	14	1	0	0	0	1	0	0	0	0	0	1	0	0	0	2	#NULL!	#NULL!	#NULL!	#NULL!	#NULL!	#NULL!	#NULL!	#NULL!	#NULL!	3	12	1	0	0	0	0	0	0
319	54	7	0	0	0	1	0	0	1	0	0	0	0	0	10	11	2	0	0	0	0	1	0	0	0	0	1	0	0	0	2	#NULL!	#NULL!	#NULL!	#NULL!	#NULL!	#NULL!	#NULL!	#NULL!	#NULL!	7	12	1	0	0	0	0	0	0
320	63	9	0	0	0	1	0	0	1	1	0	0	0	0	9	14	3	1	0	1	0	1	0	1	0	0	0	1	0	0	2	#NULL!	#NULL!	#NULL!	#NULL!	#NULL!	#NULL!	#NULL!	#NULL!	#NULL!	6	11	0	1	0	0	1	0	0
321	19	10	0	1	0	0	0	0	0	0	0	1	0	0	0	0	2	0	0	0	0	1	0	1	0	0	1	0	0	0	2	#NULL!	#NULL!	#NULL!	#NULL!	#NULL!	#NULL!	#NULL!	#NULL!	#NULL!	12	0	1	0	0	0	0	0	0
322	23	1	0	1	0	0	0	0	1	1	0	0	0	0	10	16	2	0	0	0	0	0	1	0	0	0	1	0	0	0	2	#NULL!	#NULL!	#NULL!	#NULL!	#NULL!	#NULL!	#NULL!	#NULL!	#NULL!	11	12	1	0	0	0	0	0	0
323	24	1	0	1	0	0	0	0	1	0	0	0	0	0	6	14	2	0	0	0	1	0	0	0	0	0	1	0	0	0	2	#NULL!	#NULL!	#NULL!	#NULL!	#NULL!	#NULL!	#NULL!	#NULL!	#NULL!	4	12	0	0	0	1	0	0	0
324	24	1	0	1	0	0	0	0	0	0	1	0	0	0	3	6	2	0	0	0	1	0	0	0	0	0	1	0	0	0	2	#NULL!	#NULL!	#NULL!	#NULL!	#NULL!	#NULL!	#NULL!	#NULL!	#NULL!	3	2	0	0	0	1	0	0	0
325	24	1	1	0	0	0	0	0	1	0	0	0	0	1	9	16	2	0	0	1	0	0	0	0	0	0	1	0	0	0	1	0	0	1	0	0	0	0	0	0	3	6	1	0	0	0	0	0	1
326	24	1	0	1	0	0	0	0	0	0	1	0	0	0	9	9	2	0	0	0	0	1	0	0	0	0	0	0	1	0	2	#NULL!	#NULL!	#NULL!	#NULL!	#NULL!	#NULL!	#NULL!	#NULL!	#NULL!	2	5	0	0	1	0	0	0	0
327	24	1	0	0	0	1	0	0	0	0	1	0	0	0	5	1	2	0	0	0	0	1	0	0	0	0	1	0	0	0	2	#NULL!	#NULL!	#NULL!	#NULL!	#NULL!	#NULL!	#NULL!	#NULL!	#NULL!	5	3	0	0	0	1	0	0	0
328	24	1	0	1	0	0	0	0	1	0	0	0	0	0	9	12	3	0	0	0	0	1	1	0	0	0	0	1	0	0	2	#NULL!	#NULL!	#NULL!	#NULL!	#NULL!	#NULL!	#NULL!	#NULL!	#NULL!	3	3	0	1	0	0	0	0	0
329	25	2	0	0	0	1	0	0	1	0	0	0	0	0	10	16	3	1	0	0	0	1	0	0	0	0	0	1	0	0	2	#NULL!	#NULL!	#NULL!	#NULL!	#NULL!	#NULL!	#NULL!	#NULL!	#NULL!	7	3	1	0	0	0	1	0	0
330	25	2	0	1	0	0	0	0	1	0	0	0	0	0	9	16	3	0	0	1	0	0	0	0	0	0	1	0	0	0	2	#NULL!	#NULL!	#NULL!	#NULL!	#NULL!	#NULL!	#NULL!	#NULL!	#NULL!	7	12	0	1	0	0	0	0	1
331	26	2	0	1	0	0	0	0	1	0	0	0	0	0	9	18	3	0	0	3	0	0	0	0	0	0	0	1	0	0	1	0	0	1	0	0	0	0	0	0	2	5	0	1	0	0	0	0	1
332	26	2	0	0	0	1	0	0	0	0	0	1	0	0	9	3	2	0	1	0	0	0	0	0	0	0	1	0	0	0	2	#NULL!	#NULL!	#NULL!	#NULL!	#NULL!	#NULL!	#NULL!	#NULL!	#NULL!	3	3	0	0	0	1	0	1	0
333	26	2	0	0	0	1	0	0	0	0	1	0	0	0	10	1	3	0	0	1	0	0	0	0	0	0	1	0	0	0	2	#NULL!	#NULL!	#NULL!	#NULL!	#NULL!	#NULL!	#NULL!	#NULL!	#NULL!	3	8	1	0	0	0	0	0	1
334	26	2	0	1	0	0	0	0	1	0	0	0	0	0	9	18	3	0	0	1	0	0	0	0	0	0	1	0	0	0	1	0	0	0	0	1	0	0	0	0	3	11	1	0	0	0	0	0	1
335	27	2	0	1	0	0	0	0	1	0	0	0	0	0	9	15	2	0	0	0	0	1	0	0	0	0	1	0	0	0	2	#NULL!	#NULL!	#NULL!	#NULL!	#NULL!	#NULL!	#NULL!	#NULL!	#NULL!	6	4	0	1	0	0	0	0	0
336	27	2	1	0	0	0	0	0	1	0	0	0	0	0	8	15	2	0	0	0	0	1	0	1	0	0	1	0	0	0	2	#NULL!	#NULL!	#NULL!	#NULL!	#NULL!	#NULL!	#NULL!	#NULL!	#NULL!	6	0	1	1	0	0	0	0	0
337	28	2	0	0	0	1	0	0	1	0	0	0	0	0	9	2	3	0	1	0	0	0	0	0	0	0	0	1	0	0	2	#NULL!	#NULL!	#NULL!	#NULL!	#NULL!	#NULL!	#NULL!	#NULL!	#NULL!	2	2	0	1	0	0	0	1	0
338	28	2	0	1	0	0	0	0	1	0	0	0	0	0	10	19	3	0	0	0	0	0	0	0	1	0	1	0	0	0	2	#NULL!	#NULL!	#NULL!	#NULL!	#NULL!	#NULL!	#NULL!	#NULL!	#NULL!	2	9	0	1	0	0	0	0	0
339	28	2	0	1	0	0	0	0	1	0	0	0	0	0	9	5	2	0	0	0	0	1	0	0	0	0	1	0	0	0	2	#NULL!	#NULL!	#NULL!	#NULL!	#NULL!	#NULL!	#NULL!	#NULL!	#NULL!	7	6	1	0	0	0	0	0	0
340	28	2	0	1	0	0	0	0	1	0	0	0	0	0	9	22	2	0	0	0	0	1	0	0	0	0	1	0	0	0	2	#NULL!	#NULL!	#NULL!	#NULL!	#NULL!	#NULL!	#NULL!	#NULL!	#NULL!	7	2	1	0	0	0	1	0	0
341	29	2	0	1	0	0	0	0	0	0	1	0	0	1	0	2	3	0	0	1	0	0	0	0	0	0	1	0	0	0	2	#NULL!	#NULL!	#NULL!	#NULL!	#NULL!	#NULL!	#NULL!	#NULL!	#NULL!	4	0	1	0	0	0	0	0	1
342	29	2	0	0	0	1	0	0	1	0	0	0	0	0	10	16	3	0	0	0	0	1	0	0	0	0	0	1	0	0	2	#NULL!	#NULL!	#NULL!	#NULL!	#NULL!	#NULL!	#NULL!	#NULL!	#NULL!	2	3	1	0	0	0	0	0	0
343	29	2	1	0	0	0	0	0	1	0	0	0	0	1	6	12	2	0	0	0	0	1	1	0	0	0	1	0	0	0	2	#NULL!	#NULL!	#NULL!	#NULL!	#NULL!	#NULL!	#NULL!	#NULL!	#NULL!	6	0	0	0	0	1	0	0	0
344	29	2	1	0	0	0	0	0	0	0	0	0	0	1	0	1	3	0	0	0	0	1	0	0	0	0	1	0	0	0	2	#NULL!	#NULL!	#NULL!	#NULL!	#NULL!	#NULL!	#NULL!	#NULL!	#NULL!	2	3	1	0	0	0	0	0	0
345	30	3	0	0	0	1	0	0	0	0	0	0	1	0	9	7	2	0	0	1	0	0	0	0	0	0	1	0	0	0	2	#NULL!	#NULL!	#NULL!	#NULL!	#NULL!	#NULL!	#NULL!	#NULL!	#NULL!	3	9	1	0	0	0	0	0	1
346	31	3	0	0	0	1	0	0	1	0	0	0	0	0	9	17	3	0	0	0	0	1	0	0	0	0	1	0	0	0	2	#NULL!	#NULL!	#NULL!	#NULL!	#NULL!	#NULL!	#NULL!	#NULL!	#NULL!	4	2	0	1	0	0	0	0	0
347	31	3	0	1	0	0	0	0	1	0	0	0	0	0	9	21	2	0	0	1	0	0	0	0	0	0	1	0	0	0	2	#NULL!	#NULL!	#NULL!	#NULL!	#NULL!	#NULL!	#NULL!	#NULL!	#NULL!	2	4	0	1	0	0	0	0	1
348	31	3	0	0	0	1	0	0	1	0	0	1	0	0	9	15	3	0	0	0	0	0	1	1	0	0	0	1	0	0	2	#NULL!	#NULL!	#NULL!	#NULL!	#NULL!	#NULL!	#NULL!	#NULL!	#NULL!	10	0	0	1	0	0	0	0	0
349	31	3	0	0	0	1	0	0	1	0	0	0	0	0	9	19	3	0	0	0	0	1	0	0	0	0	0	1	0	0	2	#NULL!	#NULL!	#NULL!	#NULL!	#NULL!	#NULL!	#NULL!	#NULL!	#NULL!	4	3	0	1	0	0	0	0	0
350	31	3	0	0	0	1	0	0	1	0	0	0	0	0	9	22	3	0	0	0	0	1	0	0	0	0	1	0	0	0	2	#NULL!	#NULL!	#NULL!	#NULL!	#NULL!	#NULL!	#NULL!	#NULL!	#NULL!	4	0	0	1	0	0	0	0	0
351	32	3	0	0	0	1	0	0	1	0	1	0	0	0	7	12	2	0	1	0	0	1	1	1	0	0	1	0	0	0	2	#NULL!	#NULL!	#NULL!	#NULL!	#NULL!	#NULL!	#NULL!	#NULL!	#NULL!	11	12	1	0	0	0	0	1	0
352	33	3	0	0	1	0	0	0	0	1	0	0	0	0	10	19	3	0	0	0	0	1	0	0	0	0	1	0	0	0	1	0	0	0	0	1	0	0	0	0	5	3	0	1	0	0	0	0	0
353	33	3	0	1	0	0	0	0	1	0	0	0	0	0	7	13	2	0	0	1	0	0	0	0	0	0	1	0	0	0	2	#NULL!	#NULL!	#NULL!	#NULL!	#NULL!	#NULL!	#NULL!	#NULL!	#NULL!	5	8	0	1	0	0	0	0	1
354	33	3	1	0	0	0	0	0	1	0	0	0	0	0	7	14	2	0	0	1	0	0	0	0	0	0	1	0	0	0	1	0	0	0	0	0	0	1	0	0	5	12	0	0	0	1	0	0	1
355	33	3	1	0	0	0	0	0	1	0	0	0	0	0	9	20	3	0	0	0	0	1	0	0	0	0	1	0	0	0	2	#NULL!	#NULL!	#NULL!	#NULL!	#NULL!	#NULL!	#NULL!	#NULL!	#NULL!	3	2	0	1	0	0	0	0	0
356	34	3	0	1	0	0	0	0	1	0	0	0	0	0	10	19	3	0	0	1	0	0	0	0	0	0	0	1	0	0	2	#NULL!	#NULL!	#NULL!	#NULL!	#NULL!	#NULL!	#NULL!	#NULL!	#NULL!	3	0	1	0	0	0	0	0	1
357	34	3	0	0	0	1	0	0	1	0	0	0	0	0	9	22	3	0	0	0	0	1	0	1	0	0	0	1	0	0	2	#NULL!	#NULL!	#NULL!	#NULL!	#NULL!	#NULL!	#NULL!	#NULL!	#NULL!	4	6	0	1	0	0	0	0	0
358	34	3	0	1	0	0	0	0	1	0	0	0	0	0	8	2	3	0	0	0	1	0	0	0	0	0	1	0	0	0	2	#NULL!	#NULL!	#NULL!	#NULL!	#NULL!	#NULL!	#NULL!	#NULL!	#NULL!	7	8	1	0	0	0	0	0	0
359	34	3	0	1	0	0	0	0	1	0	0	0	0	0	9	21	2	0	0	1	0	0	0	0	0	0	1	0	0	0	2	#NULL!	#NULL!	#NULL!	#NULL!	#NULL!	#NULL!	#NULL!	#NULL!	#NULL!	5	12	1	0	0	0	0	0	1
360	35	4	1	0	0	0	0	0	0	1	0	0	0	0	9	22	2	0	0	1	0	0	0	0	0	0	0	1	0	0	2	#NULL!	#NULL!	#NULL!	#NULL!	#NULL!	#NULL!	#NULL!	#NULL!	#NULL!	3	12	0	1	0	0	0	0	1
361	35	4	1	0	0	0	0	0	1	0	0	0	0	0	9	22	3	0	1	0	0	0	0	0	0	0	1	0	0	0	2	#NULL!	#NULL!	#NULL!	#NULL!	#NULL!	#NULL!	#NULL!	#NULL!	#NULL!	3	3	1	0	0	0	0	1	0
362	35	4	1	0	0	0	0	0	1	0	0	0	0	0	9	22	3	0	0	1	0	0	0	0	0	0	0	1	0	0	2	#NULL!	#NULL!	#NULL!	#NULL!	#NULL!	#NULL!	#NULL!	#NULL!	#NULL!	3	6	0	0	0	1	0	0	1
363	35	4	0	1	0	0	0	0	1	0	0	0	0	0	9	23	3	0	0	1	0	0	0	0	0	0	0	1	0	0	2	#NULL!	#NULL!	#NULL!	#NULL!	#NULL!	#NULL!	#NULL!	#NULL!	#NULL!	5	11	0	1	0	0	0	0	1
364	35	4	0	1	0	0	0	0	1	0	0	0	0	0	8	16	3	0	0	1	0	0	0	0	0	0	0	1	0	0	2	#NULL!	#NULL!	#NULL!	#NULL!	#NULL!	#NULL!	#NULL!	#NULL!	#NULL!	5	12	1	0	0	0	0	0	1
365	35	4	0	1	0	0	0	0	1	0	0	0	0	0	9	21	3	0	0	0	0	1	1	0	0	0	1	0	0	0	2	#NULL!	#NULL!	#NULL!	#NULL!	#NULL!	#NULL!	#NULL!	#NULL!	#NULL!	3	3	0	1	0	0	0	0	0
366	36	4	1	0	0	0	0	0	1	0	0	0	0	0	9	19	3	0	0	1	0	0	0	0	0	0	1	0	0	0	2	#NULL!	#NULL!	#NULL!	#NULL!	#NULL!	#NULL!	#NULL!	#NULL!	#NULL!	3	9	1	0	0	0	0	0	1
367	36	4	0	0	1	0	0	0	0	0	0	1	1	0	5	4	2	0	0	0	0	1	1	0	0	0	0	0	0	1	2	#NULL!	#NULL!	#NULL!	#NULL!	#NULL!	#NULL!	#NULL!	#NULL!	#NULL!	7	0	0	0	0	1	0	0	0
368	37	4	0	1	0	0	0	0	1	0	0	0	0	0	9	14	3	0	0	0	0	1	0	0	0	0	1	0	0	0	2	#NULL!	#NULL!	#NULL!	#NULL!	#NULL!	#NULL!	#NULL!	#NULL!	#NULL!	2	3	0	1	0	0	0	0	0
369	37	4	0	1	0	0	0	0	1	0	0	0	0	0	9	15	2	0	0	0	0	1	0	0	0	0	1	0	0	0	2	#NULL!	#NULL!	#NULL!	#NULL!	#NULL!	#NULL!	#NULL!	#NULL!	#NULL!	3	0	1	0	0	0	0	0	0
370	38	4	0	1	0	0	0	0	1	0	0	0	0	0	10	23	3	0	0	1	0	0	0	0	0	0	0	1	0	0	2	#NULL!	#NULL!	#NULL!	#NULL!	#NULL!	#NULL!	#NULL!	#NULL!	#NULL!	2	6	1	0	0	0	0	0	1
371	38	4	0	1	0	0	0	0	1	0	0	0	0	0	8	23	3	0	1	0	0	0	0	0	0	0	1	0	0	0	2	#NULL!	#NULL!	#NULL!	#NULL!	#NULL!	#NULL!	#NULL!	#NULL!	#NULL!	4	2	0	1	0	0	0	1	0
372	39	4	1	0	0	0	0	0	1	0	0	0	0	0	9	23	3	0	0	0	0	1	0	0	0	0	1	0	0	0	2	#NULL!	#NULL!	#NULL!	#NULL!	#NULL!	#NULL!	#NULL!	#NULL!	#NULL!	5	6	0	1	0	0	0	0	0
373	39	4	1	0	0	0	0	0	1	0	0	0	0	0	10	21	3	0	0	0	0	0	0	1	0	0	0	1	0	0	2	#NULL!	#NULL!	#NULL!	#NULL!	#NULL!	#NULL!	#NULL!	#NULL!	#NULL!	10	12	1	0	0	0	0	0	0
374	40	5	0	0	0	1	0	0	1	0	0	0	0	0	9	21	3	0	0	0	0	1	1	0	0	0	0	1	0	0	2	#NULL!	#NULL!	#NULL!	#NULL!	#NULL!	#NULL!	#NULL!	#NULL!	#NULL!	3	0	0	1	0	0	0	0	0
375	41	5	1	0	0	0	0	0	1	0	0	0	0	0	9	18	2	0	0	0	0	1	0	0	0	0	0	1	0	0	2	#NULL!	#NULL!	#NULL!	#NULL!	#NULL!	#NULL!	#NULL!	#NULL!	#NULL!	4	3	1	0	0	0	0	0	0
376	41	5	0	0	0	1	0	0	1	0	0	0	0	0	9	15	2	0	0	0	1	0	0	0	0	0	1	0	0	0	2	#NULL!	#NULL!	#NULL!	#NULL!	#NULL!	#NULL!	#NULL!	#NULL!	#NULL!	2	4	1	0	0	0	0	0	0
377	42	5	1	0	0	0	0	0	1	0	0	0	0	0	9	19	2	0	0	1	0	0	0	0	0	0	0	1	0	0	2	#NULL!	#NULL!	#NULL!	#NULL!	#NULL!	#NULL!	#NULL!	#NULL!	#NULL!	7	12	1	0	0	0	0	0	1
378	42	5	1	0	0	0	0	0	1	0	0	0	0	0	10	23	3	0	1	0	0	0	0	0	0	0	0	1	0	0	2	#NULL!	#NULL!	#NULL!	#NULL!	#NULL!	#NULL!	#NULL!	#NULL!	#NULL!	2	2	1	0	0	0	0	1	0
379	42	5	0	1	0	0	0	0	1	0	0	0	0	0	9	22	3	0	0	0	0	1	0	0	0	0	0	1	0	0	2	#NULL!	#NULL!	#NULL!	#NULL!	#NULL!	#NULL!	#NULL!	#NULL!	#NULL!	3	2	0	1	0	0	0	0	0
380	43	5	1	0	0	0	0	0	1	0	0	0	0	0	8	20	3	0	0	0	0	1	0	0	0	0	0	1	0	0	2	#NULL!	#NULL!	#NULL!	#NULL!	#NULL!	#NULL!	#NULL!	#NULL!	#NULL!	4	3	0	1	0	0	0	0	0
381	43	5	1	0	0	0	0	0	1	0	0	0	0	0	9	23	3	0	1	0	0	0	0	0	0	0	1	0	0	0	2	#NULL!	#NULL!	#NULL!	#NULL!	#NULL!	#NULL!	#NULL!	#NULL!	#NULL!	3	3	0	1	0	0	0	1	0
382	43	5	1	0	0	0	0	0	1	0	0	0	0	0	10	21	3	0	0	1	0	0	0	0	0	0	1	0	0	0	1	0	0	0	0	0	0	1	0	0	7	12	0	1	0	0	0	0	1
383	45	6	0	0	0	1	0	0	1	0	0	0	0	0	9	14	1	0	0	1	0	0	0	0	0	0	1	0	0	0	2	#NULL!	#NULL!	#NULL!	#NULL!	#NULL!	#NULL!	#NULL!	#NULL!	#NULL!	3	11	1	0	0	0	0	0	1
384	47	6	1	0	0	0	0	0	1	0	0	0	0	0	9	23	3	0	0	1	0	0	0	0	0	0	1	0	0	0	2	#NULL!	#NULL!	#NULL!	#NULL!	#NULL!	#NULL!	#NULL!	#NULL!	#NULL!	2	6	0	1	0	0	0	0	1
385	47	6	0	0	0	1	0	0	1	0	0	0	1	0	9	18	3	0	0	0	0	1	0	0	0	0	1	0	0	0	2	#NULL!	#NULL!	#NULL!	#NULL!	#NULL!	#NULL!	#NULL!	#NULL!	#NULL!	6	7	1	0	0	0	0	0	0
386	49	6	1	0	0	0	0	0	1	0	0	0	0	0	7	15	3	0	0	1	0	0	0	0	0	0	0	1	0	0	2	#NULL!	#NULL!	#NULL!	#NULL!	#NULL!	#NULL!	#NULL!	#NULL!	#NULL!	3	8	1	0	0	0	0	0	1
387	49	6	0	0	0	1	0	0	0	0	0	1	1	0	0	7	2	1	0	0	0	0	0	0	0	0	1	0	0	0	2	#NULL!	#NULL!	#NULL!	#NULL!	#NULL!	#NULL!	#NULL!	#NULL!	#NULL!	0	8	0	0	0	0	0	0	0
388	51	7	1	0	0	0	0	0	1	0	0	0	0	0	10	21	3	0	0	1	0	0	0	0	0	0	0	1	0	0	2	#NULL!	#NULL!	#NULL!	#NULL!	#NULL!	#NULL!	#NULL!	#NULL!	#NULL!	3	11	0	1	0	0	0	0	1
389	52	7	1	0	0	0	0	0	1	0	0	0	0	0	9	16	2	0	0	1	0	0	0	0	0	0	0	1	0	0	2	#NULL!	#NULL!	#NULL!	#NULL!	#NULL!	#NULL!	#NULL!	#NULL!	#NULL!	4	11	1	0	0	0	0	0	1
390	53	7	1	0	0	0	0	0	0	1	0	0	0	0	7	13	3	0	0	1	0	0	0	0	0	0	1	0	0	0	2	#NULL!	#NULL!	#NULL!	#NULL!	#NULL!	#NULL!	#NULL!	#NULL!	#NULL!	2	3	1	0	0	0	0	0	1
391	53	7	0	0	0	1	0	0	1	0	0	0	0	0	8	21	3	0	0	0	0	1	0	0	0	0	1	0	0	0	2	#NULL!	#NULL!	#NULL!	#NULL!	#NULL!	#NULL!	#NULL!	#NULL!	#NULL!	7	3	0	1	0	0	0	0	0
392	54	7	0	1	0	0	0	0	1	1	0	0	0	0	10	17	3	0	0	1	0	0	0	0	0	0	0	1	0	0	2	#NULL!	#NULL!	#NULL!	#NULL!	#NULL!	#NULL!	#NULL!	#NULL!	#NULL!	3	4	1	0	0	0	0	0	1
393	55	8	0	1	0	0	0	0	1	0	0	0	0	0	8	21	3	0	0	1	0	0	0	0	0	0	0	1	0	0	2	#NULL!	#NULL!	#NULL!	#NULL!	#NULL!	#NULL!	#NULL!	#NULL!	#NULL!	3	6	0	1	0	0	0	0	1
394	56	8	1	0	0	0	0	0	1	0	0	0	0	0	8	21	3	0	0	1	0	0	0	0	0	0	1	0	0	0	2	#NULL!	#NULL!	#NULL!	#NULL!	#NULL!	#NULL!	#NULL!	#NULL!	#NULL!	7	12	1	0	0	0	0	0	1
395	60	9	0	0	0	1	0	0	1	0	0	0	0	0	9	19	3	0	0	0	0	1	0	0	0	0	1	0	0	0	2	#NULL!	#NULL!	#NULL!	#NULL!	#NULL!	#NULL!	#NULL!	#NULL!	#NULL!	4	4	0	1	0	0	0	0	0
396	23	1	0	1	0	0	0	0	1	0	0	0	0	0	7	11	2	0	0	1	0	0	0	0	0	0	1	0	0	0	2	#NULL!	#NULL!	#NULL!	#NULL!	#NULL!	#NULL!	#NULL!	#NULL!	#NULL!	3	12	0	1	0	0	0	0	1
397	24	1	0	1	0	0	0	0	1	0	0	0	0	0	8	11	2	0	0	0	1	0	0	0	0	0	1	0	0	0	2	#NULL!	#NULL!	#NULL!	#NULL!	#NULL!	#NULL!	#NULL!	#NULL!	#NULL!	4	11	0	1	0	0	0	0	0
398	25	2	0	1	0	0	0	0	1	0	0	0	0	0	9	0	3	0	0	1	0	0	0	0	0	0	1	0	0	0	2	#NULL!	#NULL!	#NULL!	#NULL!	#NULL!	#NULL!	#NULL!	#NULL!	#NULL!	5	12	0	1	0	0	0	0	1
399	25	2	0	0	1	0	0	0	0	0	1	0	0	0	9	7	2	0	0	0	0	1	0	1	0	0	1	0	0	0	2	#NULL!	#NULL!	#NULL!	#NULL!	#NULL!	#NULL!	#NULL!	#NULL!	#NULL!	6	0	0	0	1	0	0	0	0
400	25	2	0	1	0	0	0	0	0	0	0	0	1	0	0	0	0	0	0	1	0	0	0	0	0	0	1	0	0	0	2	#NULL!	#NULL!	#NULL!	#NULL!	#NULL!	#NULL!	#NULL!	#NULL!	#NULL!	4	12	1	0	0	0	0	0	1
401	25	2	0	1	0	0	0	0	1	0	0	0	0	0	9	14	2	0	0	0	1	1	1	0	0	1	1	0	0	0	2	#NULL!	#NULL!	#NULL!	#NULL!	#NULL!	#NULL!	#NULL!	#NULL!	#NULL!	12	12	1	0	0	0	0	0	0
402	25	2	0	0	0	1	0	0	0	0	1	0	0	0	5	7	2	0	0	0	0	0	1	1	0	0	1	0	0	0	2	#NULL!	#NULL!	#NULL!	#NULL!	#NULL!	#NULL!	#NULL!	#NULL!	#NULL!	6	12	1	0	0	0	0	0	0
403	26	2	1	0	0	0	0	0	1	0	0	0	0	0	9	2	2	0	0	1	0	0	0	0	0	0	1	0	0	0	1	0	0	1	0	0	0	0	0	0	3	8	1	0	0	0	0	0	1
404	26	2	0	0	1	0	0	0	0	0	0	0	0	1	6	10	1	0	0	1	0	0	0	0	0	0	1	0	0	0	2	#NULL!	#NULL!	#NULL!	#NULL!	#NULL!	#NULL!	#NULL!	#NULL!	#NULL!	3	0	1	0	0	0	0	0	1
405	26	2	0	1	0	0	0	0	1	0	0	0	0	0	9	19	3	0	0	0	0	1	0	0	0	0	0	1	0	0	2	#NULL!	#NULL!	#NULL!	#NULL!	#NULL!	#NULL!	#NULL!	#NULL!	#NULL!	5	2	1	0	0	0	0	0	0
406	26	2	0	1	0	0	0	0	1	0	0	0	0	0	9	18	3	1	0	0	0	0	0	0	0	0	1	0	0	0	2	#NULL!	#NULL!	#NULL!	#NULL!	#NULL!	#NULL!	#NULL!	#NULL!	#NULL!	3	2	1	0	0	0	1	0	0
407	26	2	0	0	1	0	0	0	1	0	0	0	0	0	9	12	2	0	0	1	0	0	0	0	0	0	1	0	0	0	1	0	0	0	0	0	0	1	0	0	7	0	0	1	0	0	0	0	1
408	26	2	0	1	0	0	0	0	1	0	0	0	0	0	8	1	3	0	0	0	0	1	0	0	0	0	1	0	0	0	2	#NULL!	#NULL!	#NULL!	#NULL!	#NULL!	#NULL!	#NULL!	#NULL!	#NULL!	3	2	0	1	0	0	1	0	0
409	26	2	0	1	0	0	0	0	1	0	0	0	0	0	9	2	3	0	0	0	0	1	0	0	0	0	0	1	0	0	1	1	0	0	0	0	0	0	0	0	2	0	1	0	0	0	0	0	0
410	26	2	0	1	0	0	0	0	1	0	0	0	0	0	10	20	3	0	0	0	1	0	0	0	0	0	0	1	0	0	2	#NULL!	#NULL!	#NULL!	#NULL!	#NULL!	#NULL!	#NULL!	#NULL!	#NULL!	2	2	1	0	0	0	0	0	0
411	27	2	1	0	0	0	0	0	0	0	1	0	0	0	7	7	2	0	0	0	1	0	0	0	0	0	1	0	0	0	2	#NULL!	#NULL!	#NULL!	#NULL!	#NULL!	#NULL!	#NULL!	#NULL!	#NULL!	3	6	1	0	0	0	0	0	0
412	27	2	1	0	0	0	0	0	1	0	0	0	0	0	9	13	3	0	0	1	0	0	0	0	0	0	1	0	0	0	2	#NULL!	#NULL!	#NULL!	#NULL!	#NULL!	#NULL!	#NULL!	#NULL!	#NULL!	3	11	1	0	0	0	0	0	1
413	27	2	0	1	0	0	0	0	0	0	1	0	0	0	8	7	3	0	0	0	0	1	0	0	0	0	1	0	0	0	2	#NULL!	#NULL!	#NULL!	#NULL!	#NULL!	#NULL!	#NULL!	#NULL!	#NULL!	5	0	0	0	1	0	0	0	0
414	27	2	0	1	0	0	0	0	1	0	0	0	0	0	9	18	3	0	0	0	0	1	0	0	0	0	1	0	0	0	2	#NULL!	#NULL!	#NULL!	#NULL!	#NULL!	#NULL!	#NULL!	#NULL!	#NULL!	5	4	1	0	0	0	0	0	0
415	28	2	0	0	1	0	0	0	1	0	0	0	0	0	9	16	3	0	0	0	0	0	0	1	0	0	1	0	0	0	2	#NULL!	#NULL!	#NULL!	#NULL!	#NULL!	#NULL!	#NULL!	#NULL!	#NULL!	5	8	0	1	0	0	0	0	0
416	28	2	0	1	0	0	0	0	1	0	0	0	0	0	8	11	2	0	0	0	1	0	0	0	0	0	1	0	0	0	2	#NULL!	#NULL!	#NULL!	#NULL!	#NULL!	#NULL!	#NULL!	#NULL!	#NULL!	5	0	0	0	0	1	0	0	0
417	28	2	0	1	0	0	0	0	1	0	0	0	0	0	10	23	3	0	0	1	0	0	0	0	0	0	1	0	0	0	1	0	0	1	0	0	0	0	0	0	2	0	0	0	1	0	0	0	0
418	28	2	0	0	0	1	0	0	1	0	0	0	0	0	10	21	3	0	0	0	0	1	0	10	0	0	1	0	0	0	2	#NULL!	#NULL!	#NULL!	#NULL!	#NULL!	#NULL!	#NULL!	#NULL!	#NULL!	8	0	1	0	0	0	0	0	0
419	28	2	0	1	0	0	0	0	0	0	1	0	0	0	8	3	3	0	0	0	1	0	0	0	0	0	1	0	0	0	2	#NULL!	#NULL!	#NULL!	#NULL!	#NULL!	#NULL!	#NULL!	#NULL!	#NULL!	4	3	0	0	1	0	0	0	0
420	28	2	0	1	0	0	0	0	1	0	0	0	0	0	9	2	3	0	0	0	0	1	0	0	0	0	1	0	0	0	2	#NULL!	#NULL!	#NULL!	#NULL!	#NULL!	#NULL!	#NULL!	#NULL!	#NULL!	4	3	0	1	0	0	0	0	0
421	28	2	0	1	0	0	0	0	1	0	0	0	0	0	10	19	3	0	0	0	0	1	0	0	0	0	1	0	0	0	2	#NULL!	#NULL!	#NULL!	#NULL!	#NULL!	#NULL!	#NULL!	#NULL!	#NULL!	5	5	0	1	0	0	0	0	0
422	28	2	1	0	0	0	0	0	1	0	0	0	0	0	9	20	3	0	0	0	0	1	0	0	0	0	1	0	0	0	2	#NULL!	#NULL!	#NULL!	#NULL!	#NULL!	#NULL!	#NULL!	#NULL!	#NULL!	5	11	0	1	0	0	0	0	0
423	29	2	1	0	0	0	0	0	0	0	1	0	0	0	9	7	3	0	0	0	0	1	0	0	0	0	1	0	0	0	2	#NULL!	#NULL!	#NULL!	#NULL!	#NULL!	#NULL!	#NULL!	#NULL!	#NULL!	5	8	1	0	0	0	0	0	0
424	29	2	1	0	0	0	0	0	0	1	0	0	0	0	10	6	3	0	0	0	0	1	0	0	0	0	1	0	0	0	2	#NULL!	#NULL!	#NULL!	#NULL!	#NULL!	#NULL!	#NULL!	#NULL!	#NULL!	2	2	0	1	0	0	0	0	0
425	29	2	0	0	0	1	0	0	0	0	0	0	1	0	0	0	2	0	0	0	0	1	0	1	0	0	1	0	0	0	2	#NULL!	#NULL!	#NULL!	#NULL!	#NULL!	#NULL!	#NULL!	#NULL!	#NULL!	8	0	1	0	0	0	0	0	0
426	30	3	1	0	0	0	0	0	1	0	0	0	0	0	9	13	2	0	0	1	0	0	0	0	0	0	1	0	0	0	2	#NULL!	#NULL!	#NULL!	#NULL!	#NULL!	#NULL!	#NULL!	#NULL!	#NULL!	4	8	0	1	0	0	0	0	1
427	30	3	1	0	0	0	0	0	1	0	0	0	0	0	10	21	2	0	0	0	0	1	0	0	0	0	0	1	0	0	2	#NULL!	#NULL!	#NULL!	#NULL!	#NULL!	#NULL!	#NULL!	#NULL!	#NULL!	3	6	0	1	0	0	0	0	0
428	30	3	1	0	0	0	0	0	1	0	0	0	0	0	10	3	3	0	0	0	0	1	0	0	0	0	0	1	0	0	2	#NULL!	#NULL!	#NULL!	#NULL!	#NULL!	#NULL!	#NULL!	#NULL!	#NULL!	4	6	0	1	0	0	0	0	0
429	30	3	0	1	0	0	0	0	1	0	0	0	0	0	9	14	3	0	0	0	0	1	0	0	0	0	0	1	0	0	2	#NULL!	#NULL!	#NULL!	#NULL!	#NULL!	#NULL!	#NULL!	#NULL!	#NULL!	4	4	0	1	0	0	0	0	0
430	30	3	0	0	1	0	0	0	1	0	0	0	0	0	9	21	3	0	0	0	0	0	1	0	0	0	0	1	0	0	2	#NULL!	#NULL!	#NULL!	#NULL!	#NULL!	#NULL!	#NULL!	#NULL!	#NULL!	4	3	1	0	0	0	0	0	0
431	30	3	0	0	0	1	0	0	1	0	0	0	0	0	10	22	3	0	0	1	0	0	0	0	0	0	1	0	0	0	2	#NULL!	#NULL!	#NULL!	#NULL!	#NULL!	#NULL!	#NULL!	#NULL!	#NULL!	2	4	1	0	0	0	0	0	1
432	30	3	0	0	1	0	0	0	1	0	0	0	0	0	10	2	3	0	0	0	0	1	0	0	0	0	1	0	0	0	2	#NULL!	#NULL!	#NULL!	#NULL!	#NULL!	#NULL!	#NULL!	#NULL!	#NULL!	2	2	0	1	0	0	0	0	0
433	31	3	1	0	0	0	0	0	1	0	0	0	0	0	9	12	2	0	0	0	0	1	0	0	0	0	0	1	0	0	0	0	0	0	0	0	0	0	0	0	2	5	0	1	0	0	0	0	0
434	31	3	0	1	0	0	0	0	1	0	0	0	0	0	9	18	3	1	0	0	0	0	0	0	0	0	1	0	0	0	2	#NULL!	#NULL!	#NULL!	#NULL!	#NULL!	#NULL!	#NULL!	#NULL!	#NULL!	5	3	0	1	0	0	1	0	0
435	31	3	0	0	1	0	0	0	0	0	1	0	0	0	10	0	3	0	0	0	0	1	0	0	0	0	1	0	0	0	2	#NULL!	#NULL!	#NULL!	#NULL!	#NULL!	#NULL!	#NULL!	#NULL!	#NULL!	5	4	0	0	1	0	0	0	0
436	31	3	0	0	0	1	0	0	1	0	0	0	0	0	10	2	3	0	0	0	0	1	0	0	0	0	0	1	0	0	2	#NULL!	#NULL!	#NULL!	#NULL!	#NULL!	#NULL!	#NULL!	#NULL!	#NULL!	5	5	1	0	0	0	0	0	0
437	31	3	1	0	0	0	0	0	1	0	0	0	0	0	9	23	3	0	0	0	0	1	1	0	0	0	0	1	0	0	1	1	0	0	0	0	0	0	0	0	8	12	1	0	0	0	0	0	0
438	32	3	0	0	3	0	0	0	0	0	1	0	0	0	9	12	3	1	0	0	0	1	0	0	0	0	1	0	0	0	2	#NULL!	#NULL!	#NULL!	#NULL!	#NULL!	#NULL!	#NULL!	#NULL!	#NULL!	4	6	0	0	0	1	1	0	0
439	33	3	1	0	0	0	0	0	1	0	0	0	0	0	9	20	2	0	0	1	0	0	0	0	0	0	1	0	0	0	0	0	0	0	0	0	0	0	0	0	2	2	1	0	0	0	0	0	1
440	33	3	0	0	0	1	0	0	1	0	0	0	0	0	8	2	3	0	0	0	0	1	0	0	0	0	0	1	0	0	2	#NULL!	#NULL!	#NULL!	#NULL!	#NULL!	#NULL!	#NULL!	#NULL!	#NULL!	4	2	0	1	0	0	0	0	0
441	33	3	0	0	1	0	0	0	0	1	1	0	0	0	10	1	3	0	0	0	0	1	0	0	0	0	1	0	0	0	1	0	0	1	0	0	0	0	0	0	8	11	0	0	0	1	0	0	0
442	34	3	0	1	0	0	0	0	1	0	0	0	0	0	10	20	3	0	0	0	1	0	0	0	0	0	1	0	0	0	2	#NULL!	#NULL!	#NULL!	#NULL!	#NULL!	#NULL!	#NULL!	#NULL!	#NULL!	3	3	0	1	0	0	0	0	0
443	34	3	0	0	1	0	0	0	1	0	0	0	0	0	9	6	3	0	0	0	0	0	1	1	0	0	1	0	0	0	2	#NULL!	#NULL!	#NULL!	#NULL!	#NULL!	#NULL!	#NULL!	#NULL!	#NULL!	5	11	1	0	0	0	0	0	0
444	34	3	0	0	0	1	0	0	1	0	0	0	0	0	9	20	2	0	0	1	0	0	0	0	0	0	1	0	0	0	2	#NULL!	#NULL!	#NULL!	#NULL!	#NULL!	#NULL!	#NULL!	#NULL!	#NULL!	5	10	1	0	0	0	0	0	1
445	34	3	0	0	0	1	0	0	1	0	0	0	0	0	10	20	3	1	0	0	0	0	0	0	0	0	0	1	0	0	2	#NULL!	#NULL!	#NULL!	#NULL!	#NULL!	#NULL!	#NULL!	#NULL!	#NULL!	2	1	0	1	0	0	1	0	0
446	34	3	0	0	0	1	0	0	1	0	0	0	0	0	10	18	3	0	0	0	0	1	0	0	0	0	1	0	0	0	2	#NULL!	#NULL!	#NULL!	#NULL!	#NULL!	#NULL!	#NULL!	#NULL!	#NULL!	5	3	0	0	0	1	0	0	0
447	34	3	0	1	0	0	0	0	1	0	0	0	0	0	10	14	3	0	0	0	0	1	0	0	0	0	1	0	0	0	2	#NULL!	#NULL!	#NULL!	#NULL!	#NULL!	#NULL!	#NULL!	#NULL!	#NULL!	3	0	1	0	0	0	0	0	0
448	34	3	0	1	0	0	0	0	1	0	0	0	0	0	9	2	3	0	0	0	0	1	0	0	0	0	1	0	0	0	2	#NULL!	#NULL!	#NULL!	#NULL!	#NULL!	#NULL!	#NULL!	#NULL!	#NULL!	6	12	0	1	0	0	0	0	0
449	35	4	0	1	0	0	0	0	1	0	0	0	0	0	9	18	2	0	0	0	0	1	1	0	0	0	0	1	0	0	2	#NULL!	#NULL!	#NULL!	#NULL!	#NULL!	#NULL!	#NULL!	#NULL!	#NULL!	4	4	0	1	0	0	0	0	0
450	35	4	0	1	0	0	0	0	1	0	0	0	0	0	9	16	2	0	0	1	0	0	0	0	0	0	1	0	0	0	2	#NULL!	#NULL!	#NULL!	#NULL!	#NULL!	#NULL!	#NULL!	#NULL!	#NULL!	4	11	1	0	0	0	0	0	1
451	36	4	1	0	0	0	0	0	1	0	0	0	0	0	8	15	3	0	0	1	0	0	0	0	0	0	1	0	0	0	2	#NULL!	#NULL!	#NULL!	#NULL!	#NULL!	#NULL!	#NULL!	#NULL!	#NULL!	5	12	1	0	0	0	0	0	1
452	36	4	0	1	0	0	0	0	1	0	0	0	0	0	9	21	3	0	0	1	0	0	0	0	0	0	0	1	0	0	2	#NULL!	#NULL!	#NULL!	#NULL!	#NULL!	#NULL!	#NULL!	#NULL!	#NULL!	3	9	1	0	0	0	0	0	1
453	36	4	0	1	0	0	0	0	1	0	0	0	0	0	7	21	3	0	0	1	0	0	0	0	0	0	1	0	0	0	1	0	0	0	0	0	0	1	0	0	4	10	0	1	0	0	0	0	1
454	36	4	1	0	0	0	0	0	1	0	0	0	0	0	6	12	2	0	0	1	0	0	0	0	0	0	0	1	0	0	0	0	0	0	0	0	0	0	0	0	2	5	1	0	0	0	0	0	1
455	36	4	0	0	0	1	0	0	1	0	0	0	0	0	9	11	1	0	0	0	0	1	0	0	0	0	0	1	0	0	2	#NULL!	#NULL!	#NULL!	#NULL!	#NULL!	#NULL!	#NULL!	#NULL!	#NULL!	4	5	0	1	0	0	0	0	0
456	36	4	0	0	0	1	0	0	0	0	0	1	0	0	0	6	1	0	0	0	0	1	1	0	0	0	1	0	0	0	2	#NULL!	#NULL!	#NULL!	#NULL!	#NULL!	#NULL!	#NULL!	#NULL!	#NULL!	5	0	1	0	0	0	0	0	0
457	36	4	0	1	0	0	0	0	1	0	0	0	0	0	8	17	2	0	0	1	0	0	0	0	0	0	1	0	0	0	2	#NULL!	#NULL!	#NULL!	#NULL!	#NULL!	#NULL!	#NULL!	#NULL!	#NULL!	4	12	1	0	0	0	0	0	1
458	37	4	0	1	0	0	0	0	1	0	0	0	0	0	9	22	3	0	0	0	0	1	0	0	0	0	1	0	0	0	2	#NULL!	#NULL!	#NULL!	#NULL!	#NULL!	#NULL!	#NULL!	#NULL!	#NULL!	2	2	0	1	0	0	0	0	0
459	37	4	1	0	0	0	0	0	1	0	0	0	0	0	7	19	3	0	0	1	0	0	0	0	0	0	1	0	0	0	2	#NULL!	#NULL!	#NULL!	#NULL!	#NULL!	#NULL!	#NULL!	#NULL!	#NULL!	3	6	1	0	0	0	0	0	1
460	37	4	1	0	0	0	0	0	1	0	0	0	0	0	9	21	3	1	0	0	0	0	0	0	0	0	0	1	0	0	2	#NULL!	#NULL!	#NULL!	#NULL!	#NULL!	#NULL!	#NULL!	#NULL!	#NULL!	2	1	1	0	0	0	0	0	1
461	38	4	1	0	0	0	0	0	0	1	0	0	0	0	9	0	3	0	0	0	0	0	0	0	1	0	1	0	0	0	2	#NULL!	#NULL!	#NULL!	#NULL!	#NULL!	#NULL!	#NULL!	#NULL!	#NULL!	2	2	1	0	0	0	0	0	0
462	38	4	0	1	0	0	0	0	1	0	0	0	0	0	9	19	3	0	0	0	0	1	0	0	0	0	1	0	0	0	2	#NULL!	#NULL!	#NULL!	#NULL!	#NULL!	#NULL!	#NULL!	#NULL!	#NULL!	4	6	0	1	0	0	0	0	0
463	38	4	0	0	1	0	0	0	1	0	0	0	0	0	9	22	3	0	0	0	0	1	0	0	0	0	0	1	0	0	2	#NULL!	#NULL!	#NULL!	#NULL!	#NULL!	#NULL!	#NULL!	#NULL!	#NULL!	3	0	0	1	0	0	0	0	0
464	39	4	0	1	0	0	0	0	1	0	0	0	0	0	9	19	3	0	0	0	0	1	0	1	0	0	1	0	0	0	2	#NULL!	#NULL!	#NULL!	#NULL!	#NULL!	#NULL!	#NULL!	#NULL!	#NULL!	6	0	0	1	0	0	0	0	0
465	40	5	0	1	0	0	0	0	1	0	0	0	0	0	9	2	2	0	0	0	0	1	0	0	0	0	1	0	0	0	2	#NULL!	#NULL!	#NULL!	#NULL!	#NULL!	#NULL!	#NULL!	#NULL!	#NULL!	4	4	0	1	0	0	0	0	0
466	40	5	0	0	0	1	0	0	1	0	0	0	0	0	9	13	2	0	0	1	0	0	0	0	0	0	1	0	0	0	2	#NULL!	#NULL!	#NULL!	#NULL!	#NULL!	#NULL!	#NULL!	#NULL!	#NULL!	5	12	0	1	0	0	0	0	1
467	41	5	0	1	0	0	0	0	0	1	0	0	0	0	7	11	3	0	0	1	0	0	0	0	0	0	1	0	0	0	2	#NULL!	#NULL!	#NULL!	#NULL!	#NULL!	#NULL!	#NULL!	#NULL!	#NULL!	4	8	1	0	0	0	0	0	1
468	41	5	1	0	0	0	0	0	1	0	0	0	0	0	9	2	3	0	0	0	0	1	0	0	0	0	1	0	0	0	2	#NULL!	#NULL!	#NULL!	#NULL!	#NULL!	#NULL!	#NULL!	#NULL!	#NULL!	2	6	1	0	0	0	0	0	0
469	41	5	0	0	0	0	1	0	0	0	0	1	0	0	10	9	3	0	0	1	0	0	0	0	0	0	1	0	0	0	1	0	0	0	0	0	0	1	0	0	8	8	0	0	0	1	0	0	1
470	42	5	1	0	0	0	0	0	1	0	0	0	0	0	9	21	2	0	0	0	0	0	0	0	1	0	0	1	0	0	2	#NULL!	#NULL!	#NULL!	#NULL!	#NULL!	#NULL!	#NULL!	#NULL!	#NULL!	4	0	0	1	0	0	0	0	0
471	47	6	1	0	0	0	0	0	1	0	0	0	0	0	9	21	3	0	0	1	0	0	0	0	0	0	0	1	0	0	2	#NULL!	#NULL!	#NULL!	#NULL!	#NULL!	#NULL!	#NULL!	#NULL!	#NULL!	4	8	0	1	0	0	0	0	1
472	47	6	0	0	0	1	0	0	1	0	0	0	0	0	9	23	1	0	0	1	0	0	0	0	0	0	1	0	0	0	2	#NULL!	#NULL!	#NULL!	#NULL!	#NULL!	#NULL!	#NULL!	#NULL!	#NULL!	3	6	0	0	0	1	0	0	1
473	49	6	1	0	0	0	0	0	1	0	0	0	0	0	9	22	3	0	0	0	0	1	1	0	0	0	1	0	0	0	2	#NULL!	#NULL!	#NULL!	#NULL!	#NULL!	#NULL!	#NULL!	#NULL!	#NULL!	5	3	0	1	0	0	0	0	0
474	49	6	0	0	1	0	0	0	1	0	0	0	0	0	9	22	3	0	0	1	0	0	0	0	0	0	1	0	0	0	2	#NULL!	#NULL!	#NULL!	#NULL!	#NULL!	#NULL!	#NULL!	#NULL!	#NULL!	3	4	0	1	0	0	0	0	1
475	49	6	0	0	0	1	0	0	1	0	0	0	0	0	9	21	2	0	0	0	0	0	1	0	0	0	1	0	0	0	2	#NULL!	#NULL!	#NULL!	#NULL!	#NULL!	#NULL!	#NULL!	#NULL!	#NULL!	5	6	0	1	0	0	0	0	0
476	50	7	0	0	0	1	0	0	1	0	0	0	0	0	9	13	3	0	0	0	0	1	0	0	0	0	0	1	0	0	2	#NULL!	#NULL!	#NULL!	#NULL!	#NULL!	#NULL!	#NULL!	#NULL!	#NULL!	0	3	1	0	0	0	0	0	0
477	51	7	1	0	0	0	0	0	1	0	0	0	0	0	9	21	2	0	0	0	0	1	0	1	0	0	1	0	0	0	2	#NULL!	#NULL!	#NULL!	#NULL!	#NULL!	#NULL!	#NULL!	#NULL!	#NULL!	7	12	0	0	0	1	0	0	0
478	51	7	1	0	0	0	0	0	0	0	0	0	0	0	9	0	3	0	0	0	0	1	0	0	0	0	0	1	0	0	2	#NULL!	#NULL!	#NULL!	#NULL!	#NULL!	#NULL!	#NULL!	#NULL!	#NULL!	5	6	1	0	0	0	0	0	0
479	61	9	0	0	0	1	0	0	1	0	0	0	1	0	0	10	2	0	0	0	0	1	0	0	0	0	1	0	0	0	2	#NULL!	#NULL!	#NULL!	#NULL!	#NULL!	#NULL!	#NULL!	#NULL!	#NULL!	4	8	0	1	0	0	0	0	0
#NULL!	#NULL!	#NULL!	#NULL!	#NULL!	#NULL!	#NULL!	#NULL!	#NULL!	#NULL!	#NULL!	#NULL!	#NULL!	#NULL!	#NULL!	#NULL!	#NULL!	#NULL!	#NULL!	#NULL!	#NULL!	#NULL!	#NULL!	#NULL!	#NULL!	#NULL!	#NULL!	#NULL!	#NULL!	#NULL!	#NULL!	#NULL!	#NULL!	#NULL!	#NULL!	#NULL!	#NULL!	#NULL!	#NULL!	#NULL!	#NULL!	#NULL!	#NULL!	#NULL!	#NULL!	#NULL!	#NULL!	#NULL!	#NULL!	#NULL!
[truncated: 91 more columns]

## Sheet: Variable_name
ID	Numeric	8	0		None	None	6	Right	Nominal	Input
Q2int	Numeric	8	0	Age (interval)	{0, no answer}...	0	6	Right	Scale	Input
Q3a	Numeric	8	0	Married	{0, not selected}...	None	6	Right	Nominal	Input
Q3b	Numeric	8	0	Co-living	{0, not selected}...	None	6	Right	Nominal	Input
Q3c	Numeric	8	0	Living apart together	{0, not selected}...	None	6	Right	Nominal	Input
Q3d	Numeric	8	0	Single	{0, not selected}...	None	6	Right	Nominal	Input
Q3e	Numeric	8	0	Widow	{0, not selected}...	None	6	Right	Nominal	Input
Q3f	Numeric	8	0	Don´t want to answer	{0, not selected}...	None	6	Right	Nominal	Input
Q4a	Numeric	8	0	Work	{0, not selected}...	None	6	Right	Nominal	Input
Q4b	Numeric	8	0	Self-employed	{0, not selected}...	None	6	Right	Nominal	Input
Q4c	Numeric	8	0	Formal education	{0, not selected}...	None	6	Right	Nominal	Input
Q4d	Numeric	8	0	Job-seeker	{0, not selected}...	None	6	Right	Nominal	Input
Q4e	Numeric	8	0	To be home sick	{0, not selected}...	None	6	Right	Nominal	Input
Q4f	Numeric	8	0	Other	{0, not selected}...	None	6	Right	Nominal	Input
Q5	Numeric	8	2	Hours of work during a week inc overtime	{,00, 0 or no answer}...	None	6	Right	Scale	Input
Q6	Numeric	8	2	Yearly income in SEK	{,00, no answer}...	0	6	Right	Scale	Input
Q7	Numeric	8	0	Education level	{0, no answer}...	0	6	Right	Scale	Input
Q8a	Numeric	8	0	Travel by foot to care site for screening	{0, not selected}...	None	6	Right	Nominal	Input
Q8b	Numeric	8	0	Travel by bike to care site for screening	{0, not selected}...	None	6	Right	Nominal	Input
Q8c	Numeric	8	0	Travel by car as driver to care site for screening	{0, not selected}...	None	6	Right	Nominal	Input
Q8d	Numeric	8	0	Travel by car as passenger to care site for screening	{0, not selected}...	None	6	Right	Nominal	Input
Q8e	Numeric	8	0	Travel by bus to care site for screening	{0, not selected}...	None	6	Right	Nominal	Input
Q8f	Numeric	8	0	Travel by subway to care site for screening	{0, not selected}...	None	6	Right	Nominal	Input
Q8g	Numeric	8	0	Travel by commuter train to care site for screening	{0, not selected}...	None	6	Right	Nominal	Input
Q8h	Numeric	8	0	Travel by taxi to care site for screening	{0, not selected}...	None	6	Right	Nominal	Input
Q8i	Numeric	8	0	Travel by other travel mode to care site for screening	{0, not selected}...	None	6	Right	Nominal	Input
Q9a	Numeric	8	0	Travel from own home to care site for screening	{0, not selected}...	None	6	Right	Nominal	Input
Q9b	Numeric	8	0	Travel from work to care site for screening	{0, not selected}...	None	6	Right	Nominal	Input
Q9c	Numeric	8	0	Travel from educational site to care site for screening	{0, not selected}...	None	6	Right	Nominal	Input
Q9d	Numeric	8	0	Travel from other site to care site for screening	{0, not selected}...	None	6	Right	Nominal	Input
Q10	Numeric	8	0	Any other errand on the way to care site for screening	{0, no answer}...	0	6	Right	Nominal	Input
Q11a	Numeric	8	0	Work before going to screening	{0, not selected}...	None	6	Right	Nominal	Input
Q11b	Numeric	8	0	School before going to screening	{0, not selected}...	None	6	Right	Nominal	Input
Q11c	Numeric	8	0	Bying something on the way to screening	{0, not selected}...	None	6	Right	Nominal	Input
Q11d	Numeric	8	0	Service (bank, post, other) on the way to screening	{0, not selected}...	None	6	Right	Nominal	Input
Q11e	Numeric	8	0	Personal time/Rekreation on the way to screening	{0, not selected}...	None	6	Right	Nominal	Input
Q11f	Numeric	8	0	Visit family/friends	{0, not selected}...	None	6	Right	Nominal	Input
Q11g	Numeric	8	0	Pick up/leave children	{0, not selected}...	None	6	Right	Nominal	Input
Q11h	Numeric	8	0	Pick up/leave other person	{0, not selected}...	None	6	Right	Nominal	Input
Q11i	Numeric	8	0	Other errand on the way to care site for screening	{0, not selected}...	None	6	Right	Nominal	Input
Q12	Numeric	8	2	Minutes for time-travel to care site for screening	{,00, no answer}...	0	6	Right	Scale	Input
Q13	Numeric	8	2	Kilometers to care site for screening	{,00, no answer}...	0	6	Right	Nominal	Input
Q14a	Numeric	8	0	Travel to own home from care site for screening	{0, not selected}...	None	6	Right	Nominal	Input
Q14b	Numeric	8	0	Travel to work from care site for screening	{0, not selected}...	None	6	Right	Nominal	Input
Q14c	Numeric	8	0	Travel to educational site from care site for screening	{0, not selected}...	None	6	Right	Nominal	Input
Q14d	Numeric	8	0	Travel from other site to care site for screening	{0, not selected}...	None	6	Right	Nominal	Input
Q15a	Numeric	8	0	Travel by foot to care site for screening	{0, not selected}...	None	6	Right	Nominal	Input
Q15b	Numeric	8	0	Travel by bike to care site for screening	{0, not selected}...	None	6	Right	Nominal	Input
Q15c	Numeric	8	0	Travel by car as driver to care site for screening	{0, not selected}...	None	6	Right	Nominal	Input
Q15d	Numeric	8	0	Travel by car as passenger to care site for screening	{0, not selected}...	None	6	Right	Nominal	Input
Q15e	Numeric	8	0	Travel by bus to care site for screening	{0, not selected}...	None	6	Right	Nominal	Input
Q15f	Numeric	8	0	Travel by subway to care site for screening	{0, not selected}...	None	6	Right	Nominal	Input
Q15g	Numeric	8	0	Travel by commuter train to care site for screening	{0, not selected}...	None	6	Right	Nominal	Input
Q15h	Numeric	8	0	Travel by taxi to care site for screening	{0, not selected}...	None	6	Right	Nominal	Input
Q15i	Numeric	8	0	Travel by other travel mode to care site for screening	{0, not selected}...	None	6	Right	Nominal	Input
Q16	Numeric	8	2	Minutes for time-travel from care site for screening	{,00, no answer}...	0	6	Right	Scale	Input
Q17	Numeric	8	2	Kilometers to care site for screening	{,00, no answer}...	0	6	Right	Scale	Input
Q18	Numeric	8	2	Cost in for travel by car (SEK)	{,00, no answer/don't know}...	None	6	Right	Scale	Input
Q19	Numeric	8	0	Payment of parking fee (yes or no)	{0, no answer}...	0	6	Right	Scale	Input
Q20	Numeric	8	2	Cost for parking fee (SEK)	{,00, no answer/don't know}...	None	6	Right	Scale	Input
Q21	Numeric	8	0	Have "periodbiljett" (SL)	{0, no answer}...	0	6	Right	Nominal	Input
Q22	Numeric	8	2	Cost for "periodbiljett" (SEK)	{,00, no answer/don't know}...	None	6	Right	Scale	Input
Q23	Numeric	8	0	Payment of "zonbiljett" (yes or no)	{0, no answer}...	0	6	Right	Nominal	Input
Q24	Numeric	8	2	Cost for "zonbiljett" (SEK)	{,00, no answer/don't know}...	None	6	Right	Scale	Input
Q25	Numeric	8	0	Refrain from activity for going to screening	{0, no answer}...	0	6	Right	Nominal	Input
Q25a	Numeric	8	0	Refrain from attending work	{0, not selected}...	None	6	Right	Nominal	Input
Q25b	Numeric	8	0	Refrain from atteding school	{0, not selected}...	None	6	Right	Nominal	Input
Q25c	Numeric	8	0	Refrain from making purchase	{0, not selected}...	None	6	Right	Nominal	Input
Q25d	Numeric	8	0	Refrain from making service (bank, post, other) errand	{0, not selected}...	None	6	Right	Nominal	Input
Q25e	Numeric	8	0	Refrain from personal time/rekreation	{0, not selected}...	None	6	Right	Nominal	Input
Q25f	Numeric	8	0	Refrain from visiting family or friends	{0, not selected}...	None	6	Right	Nominal	Input
Q25g	Numeric	8	0	Refrain from picking up/leaving children	{0, not selected}...	None	6	Right	Nominal	Input
Q25h	Numeric	8	0	Refrain from picking up/leaving other person	{0, not selected}...	None	6	Right	Nominal	Input
Q25i	Numeric	8	0	Refrain from other errand	{0, not selected}...	None	6	Right	Nominal	Input
Q26	Numeric	8	0	Taking time of work for going to screening	{0, no answer}...	0	6	Right	Nominal	Input
Q26time	Numeric	8	2	How many hours off from work	{,00, no answer}...	0	8	Right	Scale	Input
Q27	Numeric	8	0	Other person enables you to go to screening (Babysitter or other)	{0, no answer}...	0	6	Right	Nominal	Input
Q28a	Numeric	8	0	Partner-relation	{0, not selected}...	None	6	Right	Nominal	Input
Q28b	Numeric	8	0	Family relation	{0, not selected}...	None	6	Right	Nominal	Input
Q28c	Numeric	8	0	Friend relation	{0, not selected}...	None	6	Right	Nominal	Input
Q28d	Numeric	8	0	Payed babysitter	{0, not selected}...	None	6	Right	Nominal	Input
Q28e	Numeric	8	0	Other (colleague)	{0, not selected}...	None	6	Right	Nominal	Input
Q28f	Numeric	8	0	Do not want to answer	{0, not selected}...	None	6	Right	Nominal	Input
Q29	Numeric	8	0	Other person taken time off	{0, no answer}...	0	6	Right	Nominal	Input
Q30	Numeric	8	2	For other persons hours off from work	{,00, no answer}...	0	6	Right	Nominal	Input
Q31	Numeric	8	2	Other persons yearly income in SEK	{,00, no answer}...	0	6	Right	Scale	Input
Q32	Numeric	8	2	Hours babysitter	{,00, no answer}...	0	6	Right	Scale	Input
Q33	Numeric	8	0	Payment for babysitter	{0, no answer}...	0	6	Right	Nominal	Input
Q33sek	Numeric	8	2	SEK per hour	{,00, 0}...	None	8	Right	Scale	Input
Q34a	Numeric	8	0	There is a virus s.k HPV	{0, no answer}...	None	6	Right	Nominal	Input
Q34b	Numeric	8	0	HPV occurs in many different types	{0, no answer}...	None	6	Right	Nominal	Input
Q34c	Numeric	8	0	HPV is sexually transmitted	{0, no answer}...	None	6	Right	Nominal	Input
Q34d	Numeric	8	0	Both men and women can get HPV some time through out life	{0, no answer}...	None	6	Right	Nominal	Input
Q35	Numeric	8	0	HPV is more common among young individuals but occurs in all ages	{0, no answer}...	None	6	Right	Nominal	Input
Q36	Numeric	8	0	Men and women can be infected without symptoms	{0, no answer}...	None	6	Right	Nominal	Input
Q37a	Numeric	8	0	Most cases, the HPV infection clears	{0, no answer}...	None	6	Right	Nominal	Input
Q37b	Numeric	8	0	A persistent infection can develop CIN	{0, no answer}...	None	6	Right	Nominal	Input
Q37c	Numeric	8	0	CIN can leed to cervical cancer	{0, no answer}...	None	6	Right	Nominal	Input
Q38	Numeric	8	0	Some hrHPV types can also develop other cancer diseases among both men and women.	{0, no answer}...	None	6	Right	Nominal	Input
Q39	Numeric	8	0	Some types of HPV can leed to genital warts	{0, no answer}...	None	6	Right	Nominal	Input
Q40	Numeric	8	0	Vaccination against HPV is one way to protect against CIN and cervical cancer.	{0, no answer}...	None	6	Right	Nominal	Input
Q41	Numeric	8	0	The vaccine is most effective of it is taken before sexual debute	{0, no answer}...	None	6	Right	Nominal	Input
Q42	Numeric	8	0	It is important to continue to go to screening even if you are vaccinated	{0, no answer}...	None	6	Right	Nominal	Input
Q43	Numeric	8	0	I have good knowledge about HPV.	{0, no answer}...	0	6	Right	Nominal	Input
Q55a	Numeric	8	0	I want more information about HPV through my midwife/physician	{0, not selected}...	None	6	Right	Nominal	Input
Q55b	Numeric	8	0	I want more information about HPV through educational programs on TV/Radio	{0, not selected}...	None	6	Right	Nominal	Input
Q55c	Numeric	8	0	I want more information about HPV through school/work	{0, not selected}...	None	6	Right	Nominal	Input
Q55d	Numeric	8	0	I want more information about HPV through an information broschure by post	{0, not selected}...	None	6	Right	Nominal	Input
Q55e	Numeric	8	0	I want more information about HPV through Internet and social media	{0, not selected}...	None	6	Right	Nominal	Input
Q55f	Numeric	8	0	I want more information about HPV through other choices	{0, not selected}...	None	6	Right	Nominal	Input
Q56	Numeric	8	0	Are you vaccinated against HPV?	{0, no answer}...	0	6	Right	Nominal	Input
Q57	Numeric	8	0	Type of vaccination?	{0, no answer}...	0	6	Right	Nominal	Input
Q58	Numeric	8	2	Age at vaccination?	{,00, don't know}...	,00, 100,00	6	Right	Nominal	Input
Q59	Numeric	8	2	On a scale between 10 and 1, how do you percieve your own risk to develop cervical cancer without regular chech up	{,00, no answer/don't know}...	0	6	Right	Scale	Input
Q60	Numeric	8	2	How often do you think you need to go to gyn examination to not risk developing cervical cancer?	{,00, no answer}...	0	6	Right	Nominal	Input
Q61	Numeric	8	0	Was the self sampling easy to perform self?	{0, no answer}...	0	6	Right	Nominal	Input
Q62a	Numeric	8	0	Why was it not or partly easy to perform? = UNCERTAIN ABOUT THIS QUESTIONNAIRE/did not see conncetion/hard to answer some questions	{0, not select}...	None	6	Right	Nominal	Input
Q62b	Numeric	8	0	Why was it not or partly easy to perform? = UNCERTAIN TO DO IT CORRECLTY/AFRAID TO FAIL	{0, not select}...	None	6	Right	Nominal	Input
Q62c	Numeric	8	0	Why was it not or partly easy to perform? = HARD TO CONDUCT PART OF TEST (put it in, break of plastic, turning it 360, making it uncomfortable)	{0, not select}...	None	6	Right	Nominal	Input
Q63	Numeric	8	0	Do you experience that you got enough information in the self-sample instructions? (About how to perform)	{0, no answer}...	0	6	Right	Nominal	Input
Q64a	Numeric	8	0	What information do you think was missing in the information? = HOW FAR UP TO PUT IT/SPIN IT (can you spin it too much?)	{0, not select}...	None	6	Right	Nominal	Input
Q64b	Numeric	8	0	What information do you think was missing in the information? = UNCLEAR WHAT TEST TUBE TO PUT THE SAMPLE IN	{0, not select}...	None	6	Right	Nominal	Input
Q64c	Numeric	8	0	What information do you think was missing in the information? = UNCLEAR ABOUT AIRDRYING THE TESTSTICK	{0, not select}...	None	6	Right	Nominal	Input
Q64d	Numeric	8	0	What information do you think was missing in the information? = DOES IT MATTER IF IT IS THE FIRST DROPS OF PEE OR NOT?	{0, not select}...	None	6	Right	Nominal	Input
Q64e	Numeric	8	0	What information do you think was missing in the information? = HOW TO BREAK OF THE PLASTIC-PART	{0, not select}...	None	6	Right	Nominal	Input
Q65a	Numeric	8	2	On a scale between 10 and 1, HPV TAKEN BY PROF - how do you percieve the safety to detect CIN on cerix and give you protection against cervical cancer ?	{,00, no answer}...	0	6	Right	Scale	Input
Q65b	Numeric	8	2	On a scale between 10 and 1, HPV SELF-sampled - how do you percieve the safety to detect CIN on cerix and give you protection against cervical cancer ?	{,00, no answer}...	0	6	Right	Scale	Input
Q65c	Numeric	8	2	On a scale between 10 and 1, Pap smear-TAKEN BY PROF- how do you percieve the safety to detect CIN on cerix and give you protection against cervical cancer ?	{,00, no answer}...	0	6	Right	Scale	Input
Q66	Numeric	8	0	Could you consider doing a self-sampling at home before next gyn exam?	{0, no answer}...	0	6	Right	Nominal	Input
Q67a	Numeric	8	0	Describe the pros/YES to do a self-sampling at home? = COMFORTABLE AND FLEXIBLE	{0, not select}...	None	6	Right	Nominal	Input
Q67b	Numeric	8	0	Describe the pros/YES to do a self-sampling at home? = EASY	{0, not select}...	None	6	Right	Nominal	Input
Q67c	Numeric	8	0	Describe the pros/YES to do a self-samplingat home? = ABLE TO DO IT MORE OFTEN/COMBINE WITH LESS FREQUENT CLINICAL TESTING	{0, not select}...	None	6	Right	Nominal	Input
Q67d	Numeric	8	0	Describe the pros/YES to do a self-sampling at home? = SEE CHANGES EARLIER/BETTER PREVENTION	{0, not select}...	None	6	Right	Nominal	Input
Q67e	Numeric	8	0	Describe the pros/YES to do a self-sampling at home? = LESS TENSION/MORE RELAXED	{0, not select}...	None	6	Right	Nominal	Input
Q67f	Numeric	8	0	Describe the pros/YES to do a self-sampling at home? = TIME/COST EFFECTIVE	{0, not select}...	None	6	Right	Nominal	Input
Q67g	Numeric	8	0	Describe the pros/YES to do a self-sampling at home? = MORE AVAILABILITY = MORE PEOPLE GET TESTED	{0, not select}...	None	6	Right	Nominal	Input
Q68a	Numeric	8	0	Describe the cons/NOT to do a self-sampling at home? = UNCERTAIN SECURITY WITH POSTAGE/BUYING STAMPS OR ENVELOPES	{0, not select}...	None	6	Right	Nominal	Input
Q68b	Numeric	8	0	Describe the cons/NOT to do a self-sampling at home? = HUMAN FACTOR/NOT CORRECTLY CONDUCTED/FORGETTING IT	{0, not select}...	None	6	Right	Nominal	Input
Q68c	Numeric	8	0	Describe the cons/NOT to do a self-sample at home? = RELIABILITY/TRUST IN HEALTHCARE SYSTEM/NOT REPLACE THE HEALTHCARE	{0, not select}...	None	6	Right	Nominal	Input
Q68d	Numeric	8	0	Describe the cons/NOT to do a self-sample at home? = DUE TO PREVIOUS DIAGNOSIS	{0, not select}...	None	6	Right	Nominal	Input
